# Supplementary material for: A deep learning based ensemble approach for protein allergen classification
Source: PeerJ Comput Sci. 2023 Oct 12;9:e1622. doi: 10.7717/peerj-cs.1622 (PMC10588724; doi:10.7717/peerj-cs.1622)
Supplement: Supplemental Information 1 — First column represents protein sequences followed by features associated to that sequence. The last column 'allergen' represents the target. 1 represent allergen, 0 represent non-allergen. [file peerj-cs-09-1622-s001.csv]

Sequence_id	Tiny_Mole	Small_Mole	Aliphatic_Mole	Aromatic_Mole	NonPolar_Mole	Polar_Mole	Charged_Mole	Basic_Mole	Acidic_Mole	Tiny_number	Small_number	Aliphatic_number	Aromatic_number	NonPolar_number	Polar_number	Charged_number	Basic_number	Acidic_number	aindex	autocorrelation	autocovariance	BLOSUM1	BLOSUM2	BLOSUM3	BLOSUM4	BLOSUM5	BLOSUM6	BLOSUM7	BLOSUM8	BLOSUM9	BLOSUM10	boman	charge_dowson_1	charge_dowson_2	charge_dowson_3	charge_lehninger_1	charge_lehninger_2	charge_lehninger_3	charge_murray_1	charge_murray_2	charge_murray_3	charge_rodwell_1	charge_rodwell_2	charge_rodwell_3	charge_sillero_1	charge_sillero_2	charge_sillero_3	charge_solomon_1	charge_solomon_2
gi.75139847.sp.Q7M1E8.Q7M1E8_9ROSA.Mole.	41.667	75	33.333	0	75	25	8.333	8.333	0	5	9	4	0	9	3	1	1	0	65	-0.060030594	-0.046074311	0.235	-0.531666667	0.13	-0.295833333	-0.226666667	-0.015833333	0.415833333	-0.036666667	0.2125	0.166666667	-0.189166667	1.014467004	0.892764672	-0.727507426	1.00149936	0.93571455	-0.066761966	1.000912514	0.952288135	-0.058961693	1.010965902	0.864501655	-0.736103488	1.014867132	0.930508582	-0.40147803	1.014467004	0.892764672
P0A0L2.Mole.	24.125	45.914	24.514	14.008	46.304	53.696	27.626	15.175	12.451	62	118	63	36	119	138	71	39	32	80	0.017510325	0.018063424	0.190622568	-0.086614786	-0.224085603	0.058560311	-0.028093385	0.19	-0.030389105	-0.110155642	0.062256809	-0.058871595	1.948910506	10.21383927	1.363868221	-4.486308808	9.446083433	1.368730254	-3.928354981	9.495558248	1.426815969	-3.213094683	9.87757414	1.354919866	-2.830438012	11.93391855	2.151533574	-3.98631939	10.21383975	1.363916085
gi.83715928.dbj.BAE54429.1..Mole.	24.296	39.437	29.577	3.169	36.268	63.732	44.366	16.901	27.465	69	112	84	9	103	181	126	48	78	78.48591549	-0.089496476	-0.101154331	0.487183099	-0.225035211	-0.327429577	-0.118239437	0.06556338	0.184084507	-0.181901408	0.023767606	0.263908451	0.001373239	3.338204225	-19.14322799	-30.9463674	-34.64054381	-20.69463826	-30.93696859	-33.97056442	-20.6307683	-30.89641084	-33.33948003	-20.13947739	-30.97619238	-33.78106626	-14.56948888	-30.69427978	-34.2387596	-19.14322656	-30.94622381
gi.131112.sp.P02622.1.PRVB_GADCA.Mole.	33.628	50.442	34.513	11.504	57.522	42.478	36.283	13.274	23.009	38	57	39	13	65	48	41	15	26	83.18584071	-0.054074184	-0.057408851	0.214070796	-0.19539823	0.007079646	0.014070796	-0.137522124	0.268230088	-0.054336283	0.172123894	0.315221239	-0.140530973	1.292300885	-8.052556904	-11.12606576	-14.03391242	-8.69705651	-11.10472572	-13.3864683	-8.653641096	-11.06698613	-13.00512582	-8.315482473	-11.15043902	-13.62335538	-6.978874541	-11.03591433	-13.49061283	-8.052556835	-11.12605892
Q43552.Mole.	30.625	48.125	28.125	11.875	52.5	47.5	28.75	14.375	14.375	49	77	45	19	84	76	46	23	23	84.75	-0.062996011	-0.064000574	0.1898125	-0.1803125	-0.1274375	0.0395	-0.1279375	0.19825	0.0368125	-0.030125	0.1819375	-0.051125	1.405125	2.639880808	-2.812915642	-5.8799115	2.118966523	-2.776400944	-5.229078794	2.147604685	-2.755378527	-4.821518604	2.376449197	-2.834851553	-4.968757479	3.932234487	-2.43162955	-5.827213054	2.639881013	-2.81289513
Q43550.Mole.	31.25	48.75	28.125	11.875	51.875	48.125	28.75	14.375	14.375	50	78	45	19	83	77	46	23	23	84.75	-0.054633669	-0.054757972	0.1993125	-0.1826875	-0.124	0.0490625	-0.1301875	0.192625	0.0350625	-0.044625	0.180375	-0.03325	1.3756875	2.548971817	-3.721996552	-6.877913498	2.028057465	-3.685488542	-6.227748772	2.05669591	-3.664437815	-5.817367294	2.285540422	-3.743910841	-5.964606169	3.893948083	-3.230859541	-6.82370846	2.548971954	-3.721982876
Q43551.Mole.	30	48.125	28.125	12.5	52.5	47.5	28.75	15	13.75	48	77	45	20	84	76	46	24	22	84.75	-0.061862313	-0.062972218	0.194125	-0.1675625	-0.1293125	0.0563125	-0.12625	0.196	0.046125	-0.0245	0.17	-0.050125	1.3585625	4.382631124	-1.724303969	-4.90858688	3.877074956	-1.687558698	-4.25643265	3.905716037	-1.666244559	-3.820537386	4.134560549	-1.745717585	-3.96777626	5.653691028	-1.234409799	-4.862026586	4.382631261	-1.724290293
gi.76097507.gb.ABA39436.1..Mole.	29.348	49.638	26.812	12.681	49.275	50.725	25.362	13.043	12.319	81	137	74	35	136	140	70	36	34	75.28985507	-0.0818348	-0.084127048	0.209456522	-0.13673913	-0.146086957	0.059565217	0.00807971	0.12634058	0.007826087	-0.073007246	0.15615942	0.02307971	2.151485507	5.824162677	-4.768864036	-14.05754666	5.086777681	-4.835279523	-13.6867466	5.125500082	-4.695128039	-13.16183119	5.42000995	-4.76930804	-12.89693509	7.973092788	-3.674436282	-11.73853734	5.824163908	-4.768740958
gi.16580747.dbj.BAB71741.1..Mole.	27.148	49.485	28.522	10.997	56.701	43.299	29.553	14.433	15.12	79	144	83	32	165	126	86	42	44	82.74914089	0.010907517	0.011299533	0.144020619	-0.204501718	-0.124776632	-0.040893471	-0.087972509	0.103539519	0.021718213	0.006391753	0.152680412	-0.055876289	1.46628866	3.200520415	-4.171764607	-12.84713204	2.185948395	-4.226865988	-12.41523956	2.247874426	-4.098810784	-11.45600389	2.717376793	-4.170375773	-11.13221275	5.372323212	-3.662130789	-11.02399521	3.200521167	-4.171689393
gi.76097505.gb.ABA39435.1..Mole.	28.808	50	27.483	14.57	53.311	46.689	23.841	11.921	11.921	87	151	83	44	161	141	72	36	36	73.41059603	-0.031163656	-0.031283226	0.186291391	-0.096059603	-0.111092715	0.100099338	-0.016125828	0.138708609	0.038675497	-0.026887417	0.147980132	0.016059603	1.948576159	3.787650113	-7.680423804	-17.32024058	2.973133172	-7.747912726	-16.97083659	3.020608048	-7.607928903	-16.471434	3.380763724	-7.678768661	-15.97102905	5.967244465	-6.477429634	-15.06138323	3.787651344	-7.680300726
gi.1168348.sp.P43067.1.ADH1_CANAX.Mole.	34	58	34.286	9.143	61.429	38.571	24.286	12.571	11.714	119	203	120	32	215	135	85	44	41	91.37142857	-0.056735202	-0.058633586	0.1376	-0.2822	-0.002628571	-0.0092	-0.115428571	0.1606	0.107257143	0.043428571	0.192571429	0.038028571	0.837457143	7.153756354	-3.767631274	-13.26100346	6.169631115	-3.836128559	-12.83556817	6.234672023	-3.690373578	-11.79485378	6.726008543	-3.765598623	-11.82431241	9.310743919	-2.674205913	-11.00041969	7.153756832	-3.767583411
gi.82704032.gb.ABB89296.1..Mole.	21.854	41.06	27.815	7.285	49.007	50.993	37.748	9.272	28.477	33	62	42	11	74	77	57	14	43	86.55629139	-0.097738624	-0.110671441	0.234768212	-0.225165563	-0.246953642	-0.031854305	-0.153377483	0.19218543	-0.213443709	0.108940397	0.160794702	0.001523179	2.064437086	-23.5939642	-30.00352833	-32.89661881	-24.54596459	-29.98642719	-32.26463705	-24.49381392	-29.95057728	-32.07599657	-24.09002904	-30.03264272	-32.63534337	-21.38087338	-29.78628835	-32.31553311	-23.59396379	-30.0034873
gi.82449.pir..A34291.Mole.	23.711	51.546	23.711	11.34	49.485	50.515	35.052	16.495	18.557	23	50	23	11	48	49	34	16	18	65.25773196	-0.096558881	-0.097476411	0.334123711	-0.130824742	-0.11814433	-0.058865979	-0.13257732	0.16556701	-0.010103093	0.017010309	0.140103093	-0.098247423	1.953505155	0.268329612	-2.9942671	-5.243247622	-0.129378226	-2.955972477	-4.567066632	-0.10950543	-2.936071149	-4.25874126	0.053673725	-3.020837201	-4.818115106	1.255660099	-2.833856388	-5.041808829	0.268329748	-2.994253425
gi.218059728.emb.CAT99617.1..Mole.	34.351	52.672	28.244	12.214	59.542	40.458	24.427	12.214	12.214	45	69	37	16	78	53	32	16	16	83.35877863	0.056836066	0.053484739	0.12351145	-0.186183206	0.00221374	0.024885496	-0.139083969	0.184198473	0.093587786	0.033740458	0.12740458	0.078625954	0.854198473	1.294607199	-5.641559606	-9.89954944	0.896352131	-5.631809637	-9.312760694	0.922433974	-5.578579122	-9.042644673	1.129372658	-5.661552297	-9.484262861	2.284833393	-4.860477816	-9.019773016	1.294607335	-5.64154593
gi.82704036.gb.ABB89298.1..Mole.	22.078	40.26	25.974	7.143	47.403	52.597	37.013	10.39	26.623	34	62	40	11	73	81	57	16	41	81.1038961	-0.105110487	-0.117840694	0.254935065	-0.221623377	-0.261753247	-0.054415584	-0.111948052	0.172012987	-0.181688312	0.069545455	0.152207792	-0.036038961	2.386883117	-19.65022746	-25.09574869	-27.87097627	-20.5405695	-25.07794746	-27.23830298	-20.49425934	-25.04253804	-27.08646207	-20.13422095	-25.1250945	-27.64581379	-17.52440148	-24.98868841	-27.2837682	-19.65022678	-25.09568031
gi.82704034.gb.ABB89297.1..Mole.	24.503	43.046	29.139	7.285	50.331	49.669	37.748	9.272	28.477	37	65	44	11	76	75	57	14	43	87.21854305	-0.057390794	-0.064754732	0.197218543	-0.254768212	-0.219006623	-0.018609272	-0.142516556	0.196953642	-0.213907285	0.092715232	0.18615894	0.005099338	1.931986755	-23.59446514	-30.05125505	-33.73028128	-24.54662484	-30.04840191	-33.13317805	-24.49428144	-29.99526079	-32.89985809	-24.09049656	-30.07732623	-33.4592049	-21.38097337	-29.79618934	-32.81553311	-23.59446473	-30.05121403
gi.28564467.emb.CAD20981.3..Mole.	26.779	52.005	30.401	8.668	50.194	49.806	29.625	13.842	15.783	207	402	235	67	388	385	229	107	122	85.75679172	-0.022443343	-0.02398287	0.240336352	-0.247619664	-0.174566624	-0.036701164	-0.08084088	0.122276843	-0.007981889	-0.058111255	0.154514877	-0.014294955	1.864346701	-0.332733582	-25.20038394	-35.44968167	-2.99372724	-25.26140344	-34.9325923	-2.847283699	-25.14196411	-33.26929657	-1.743418044	-25.20250373	-32.59218193	6.436419105	-23.6809239	-34.29420411	-0.332731189	-25.20014462
Q8WQK5.Mole.	27.907	58.14	32.558	7.752	54.264	45.736	28.682	14.729	13.953	36	75	42	10	70	59	37	19	18	89.92248062	-0.140621534	-0.159961006	0.187984496	-0.326046512	-0.07620155	0.063410853	-0.062790698	0.079922481	-0.038914729	0.000310078	0.086511628	0.016434109	1.401782946	2.528846848	-3.013888111	-10.24228548	2.052827227	-3.061736693	-9.775382207	2.088448317	-2.937928541	-9.198978409	2.360993713	-3.021467041	-9.758339965	3.393480735	-2.301748842	-8.034400161	2.528846985	-3.013874436
gi.164510858.emb.CAK93753.1..Mole.	34.351	53.435	32.824	8.397	62.595	37.405	19.084	7.634	11.45	45	70	43	11	82	49	25	10	15	96.10687023	0.137877783	0.136430917	0.090305344	-0.277938931	0.00740458	-0.035114504	-0.157175573	0.174656489	0.073740458	0.031832061	0.143358779	0.047862595	0.62259542	-3.417181715	-6.097780222	-9.873910967	-3.80007902	-6.08783518	-9.289107386	-3.773999812	-6.034868077	-9.044505151	-3.567061129	-6.117841253	-9.486123339	-2.76398318	-5.867032221	-8.994046097	-3.417181579	-6.097766546
P84494.Mole.	23.077	61.538	30.769	7.692	61.538	38.462	7.692	7.692	0	3	8	4	1	8	5	1	1	0	104.6153846	-0.093723575	-0.082180608	0.055384615	-0.291538462	-0.036923077	-0.286923077	-0.183846154	0.012307692	0.158461538	-0.222307692	-0.11	0.071538462	0.193076923	1.014467004	0.892764672	-0.727507426	1.00149936	0.93571455	-0.066761966	1.000912514	0.952288135	-0.058961693	1.010965902	0.864501655	-0.736103488	1.014867132	0.930508582	-0.40147803	1.014467004	0.892764672
Q7Z269.Mole.	31.408	56.318	27.437	11.552	53.791	46.209	22.383	12.635	9.747	87	156	76	32	149	128	62	35	27	81.26353791	0.065850924	0.068462414	0.116462094	-0.224404332	-0.068231047	0.12032491	-0.032310469	0.147111913	0.041155235	-0.130216606	0.032527076	0.027581227	1.567256318	10.56875702	-0.787795508	-13.12263339	9.953713942	-0.909337558	-12.87261507	9.990292704	-0.69967651	-12.13218315	10.26290326	-0.776705732	-12.102791	12.36372871	0.671204974	-9.404380019	10.56875798	-0.787699781
gi.2499810.sp.Q42449.1.PROF1_ARATH.Mole.	29.008	48.855	27.481	10.687	59.542	40.458	23.664	9.924	13.74	38	64	36	14	78	53	31	13	18	82.59541985	0.081473599	0.080641215	0.159389313	-0.165801527	-0.046793893	-0.051832061	-0.135114504	0.178244275	0.054580153	0.094961832	0.131145038	0.035801527	1.003206107	-2.916334564	-7.000331927	-10.93414696	-3.329834196	-6.99086215	-10.34537391	-3.306668088	-6.93740014	-10.04974442	-3.121602652	-7.020618826	-10.49136507	-1.932174443	-6.655457874	-10.06799702	-2.916334427	-7.000318252
Q2TLW0.Mole.	25.882	47.843	28.235	7.255	51.569	48.431	17.255	9.608	7.647	132	244	144	37	263	247	88	49	39	84.47058824	0.005354925	0.005731129	0.253098039	-0.195921569	-0.177745098	-0.074411765	-0.020921569	0.144117647	0.059215686	0.015039216	0.092372549	0.12254902	1.806882353	14.00895577	2.373885385	-6.103046114	13.10211614	2.320144405	-5.670862039	13.15816138	2.443731626	-5.139474409	13.58389118	2.369071905	-5.051189677	16.2401249	3.540779572	-4.087126615	14.00895762	2.374070001
gi.1708793.sp.P80384.2.ALL2_LEPDS.Mole.	38.298	57.447	34.043	7.801	60.284	39.716	24.823	13.475	11.348	54	81	48	11	85	56	35	19	16	89.92907801	-0.119239106	-0.125327305	0.055035461	-0.388652482	-0.016879433	0.015815603	-0.058652482	0.161631206	0.053120567	-0.021276596	0.199858156	0.03822695	0.564468085	4.567176566	-1.012592754	-8.198344221	4.18375829	-1.059413693	-7.725261909	4.207708819	-0.935441486	-7.120524314	4.392754706	-1.020612955	-7.738771073	5.510356637	-0.298829176	-5.980755329	4.567176635	-1.012585916
Q2L6Z1.Mole.	25.11	49.78	24.229	13.656	53.304	46.696	24.229	15.419	8.811	57	113	55	31	121	106	55	35	20	71.23348018	0.046957142	0.046954467	0.189251101	-0.08814978	-0.118370044	0.034405286	0.015506608	0.125506608	0.057004405	-0.042687225	0.050352423	0.007753304	1.570176211	17.14230238	9.067521862	-1.307577414	16.71259874	8.990872667	-0.953146704	16.73404451	9.152207972	0.013137305	16.89731489	9.076554909	0.278018653	18.54374583	10.07825896	1.236619056	17.14230265	9.067549212
Q0EEG6.Mole.	33.174	55.847	27.685	9.547	52.029	47.971	21.957	13.365	8.592	139	234	116	40	218	201	92	56	36	80.0477327	-0.085034066	-0.08770233	0.188711217	-0.243389021	-0.044009547	0.040930788	-0.012792363	0.162076372	0.052124105	-0.069331742	0.093389021	0.004797136	1.585155131	23.1386139	10.16515345	-4.822650971	22.24563647	9.998333613	-4.623429788	22.30909981	10.26425688	-3.352021146	22.77854354	10.18683354	-3.558108354	25.14329995	11.84884185	-0.154728129	23.13861513	10.16527652
Q9M7R0.Mole.	27.485	52.047	22.807	9.357	46.199	53.801	32.164	12.281	19.883	47	89	39	16	79	92	55	21	34	64.44444444	-0.042440461	-0.041766132	0.392339181	-0.149649123	-0.115789474	0.047309942	-0.117017544	0.196783626	-0.045730994	0.016666667	0.140643275	-0.030701754	2.282280702	-8.901862966	-15.83910925	-19.29843659	-9.653757406	-15.81958869	-18.66972441	-9.613264129	-15.78225767	-18.32518119	-9.29695269	-15.86335237	-18.70791172	-7.022401902	-15.40990057	-18.81216732	-8.901862624	-15.83907506
gi.398830.emb.CAA52753.1..Mole.	49.038	65.064	45.192	8.654	65.705	34.295	18.59	9.615	8.974	153	203	141	27	205	107	58	30	28	81.21794872	-0.009750063	-0.008133848	0.153589744	-0.402083333	0.037980769	-0.048525641	-0.051089744	0.114487179	0.224935897	-0.125576923	0.506955128	0.048557692	0.405865385	5.840659401	0.102920847	-3.523594363	5.289367753	0.13864743	-2.879801151	5.309274804	0.161973115	-2.239796552	5.472532152	0.085018197	-2.092665946	7.619732576	0.381265368	-3.62762066	5.840659537	0.102934523
gi.8980444.emb.CAB96874.1..Mole.	49.451	74.725	30.769	2.198	60.44	39.56	9.89	8.791	1.099	45	68	28	2	55	36	9	8	1	80.43956044	-0.155845865	-0.141496141	0.157142857	-0.472857143	0.226483516	0.11043956	0.073956044	0.150879121	0.192197802	-0.16043956	0.057362637	0.024395604	0.962307692	7.084021298	6.509168823	-1.639930642	7.038949705	6.437764131	-1.259283222	7.042829927	6.59337628	-0.828790649	7.074769595	6.507137166	-1.388179244	7.10494396	6.849067815	1.297858272	7.084021571	6.509196174
P56577.Mole.	30.508	58.192	32.203	9.605	56.497	43.503	25.989	12.429	13.559	54	103	57	17	100	77	46	22	24	88.1920904	0.024017747	0.024875095	0.152881356	-0.294124294	-0.046158192	0.007118644	-0.166440678	0.116158192	0.009322034	-0.063502825	0.123954802	-0.022372881	1.211525424	0.156012584	-4.910170191	-9.11905491	-0.488874031	-4.903036896	-8.517046676	-0.439427351	-4.847763782	-8.073974168	-0.057502684	-4.928772874	-8.515572692	1.126937565	-4.457571476	-8.297213324	0.156012858	-4.91014284
gi.14190437.gb.AAK55699.1.AF378896_1.Mole.	35.849	56.981	30.566	11.321	58.868	41.132	19.245	10.943	8.302	95	151	81	30	156	109	51	29	22	82.83018868	0.013542897	0.01355919	0.067169811	-0.249735849	0.001132075	0.052264151	-0.024603774	0.171132075	0.063698113	-0.029735849	0.160943396	0.007735849	1.035320755	8.91386957	2.792209423	-8.26454532	8.329363813	2.685767424	-7.965331862	8.374516899	2.879428216	-7.153416873	8.712734167	2.80183367	-7.241768086	9.905968478	3.655540656	-4.883463785	8.913870186	2.792270961
P56578.Mole.	31.325	56.024	30.12	12.048	54.217	45.783	24.699	12.651	12.048	52	93	50	20	90	76	41	21	20	81.62650602	-0.017125118	-0.017036876	0.155421687	-0.245481928	-0.096024096	0.023493976	-0.099578313	0.08939759	0.039036145	-0.098975904	0.181385542	-0.00126506	1.21560241	3.143091597	-3.773417006	-8.9619728	2.69871704	-3.778593209	-8.404315425	2.722086145	-3.706814654	-7.964772606	2.907158096	-3.789382413	-8.347517881	4.433346178	-3.059375015	-7.805471111	3.143091802	-3.773396493
gi.4588118.gb.AAD25995.1.AF098517_1.Mole.	38.293	60.832	31.291	12.473	55.799	44.201	23.851	12.91	10.941	175	278	143	57	255	202	109	59	50	77.9868709	-0.032626226	-0.03018487	0.20428884	-0.205973742	0.024398249	0.096126915	-0.100787746	0.207067834	0.115929978	-0.050371991	0.201378556	0.031531729	1.220984683	12.63434902	-8.483868099	-16.28524087	11.35792495	-8.498892891	-15.74257072	11.45137775	-8.422068498	-14.88903487	12.16147933	-8.4915838	-14.62409207	15.52049337	-6.22366915	-15.42782666	12.63434971	-8.483799723
gi.69552.pir..MEHB2.Mole.	33.333	44.444	40.741	3.704	59.259	40.741	18.519	18.519	0	9	12	11	1	16	11	5	5	0	130	0.36078125	0.420257873	-0.021851852	-0.38962963	-0.145185185	-0.23037037	0.047777778	0.261851852	0.215555556	-0.050740741	0.091111111	0.035555556	0.674814815	5.01446048	4.892112417	3.209187712	5.001493392	4.935117859	3.8752438	5.000911249	4.952161648	3.92842907	5.010964637	4.864375168	3.251287275	5.01485897	4.929692685	3.51995096	5.014460617	4.892126092
gi.15826578.pdb.1JTI.A.Mole.	29.61	49.351	31.688	10.39	54.545	45.455	22.857	10.649	12.208	114	190	122	40	210	175	88	41	47	89.92207792	-0.076386779	-0.081960425	0.087922078	-0.270025974	-0.185142857	0.014415584	-0.047168831	0.160077922	0.013064935	-0.057818182	0.175584416	0.015168831	1.22761039	-0.105678862	-12.69449111	-21.05399635	-1.058024325	-12.74909642	-20.60403247	-1.016551447	-12.62372028	-19.88288698	-0.700207428	-12.70156034	-19.97124065	2.947163319	-11.62325611	-19.03327586	-0.105677904	-12.69439538
Q9M642.Mole.	23.037	53.403	34.555	8.377	53.403	46.597	25.131	14.136	10.995	44	102	66	16	102	89	48	27	21	97.90575916	0.047427127	0.057356308	0.187801047	-0.261989529	-0.201884817	-0.002356021	-0.064502618	0.169528796	0.064764398	-0.003193717	0.093979058	-0.003298429	1.929581152	8.397685559	4.051627178	0.959152889	7.907330489	4.074584713	1.596997176	7.936136632	4.110423003	1.808449805	8.164942047	4.027044411	1.307958704	9.490005402	4.36045243	1.508977674	8.397686653	4.05173658
P02769.Mole.	27.348	47.117	27.348	11.697	50.247	49.753	33.278	16.969	16.31	166	286	166	71	305	302	202	103	99	77.46293245	0.086873335	0.093317557	0.163196046	-0.222899506	-0.172158155	-0.005255354	0.058088962	0.005403624	-0.071927512	-0.025799012	0.178039539	-0.065024712	1.895700165	15.20854027	-13.11856124	-47.267081	13.05071241	-13.60070614	-47.79458349	13.17375439	-12.96285841	-44.79102901	14.05887454	-13.02715499	-44.23168969	21.1713444	-9.821877632	-36.05058594	15.20854205	-13.11838346
Q6IUP9.Mole.	21.831	35.563	30.282	3.169	36.972	63.028	45.07	17.958	27.113	62	101	86	9	105	179	128	51	77	79.82394366	-0.137443137	-0.160630669	0.467253521	-0.229823944	-0.398943662	-0.15278169	0.075035211	0.158485915	-0.170352113	0.049084507	0.286760563	0.046725352	3.290915493	-15.11988297	-28.71403342	-31.80585426	-16.59389119	-28.68963957	-31.10032096	-16.54188773	-28.66652901	-30.5167386	-16.13808982	-28.74729259	-30.95833467	-10.28883914	-28.27740785	-31.73469255	-15.11988147	-28.71388299
gi.2414158.emb.CAA96545.1..Mole.	28.125	51.25	26.875	12.5	51.875	48.125	28.75	13.75	15	45	82	43	20	83	77	46	22	24	79.1875	-0.100533861	-0.102910012	0.2285625	-0.174375	-0.13325	0.05675	-0.1576875	0.1565	0.039375	-0.0410625	0.1595625	-0.04725	1.569875	0.808084496	-5.716291892	-8.640744137	0.287283978	-5.679805473	-7.985506079	0.312995583	-5.65963352	-7.657308856	0.519953814	-5.740653912	-7.922300931	2.283576882	-5.222382076	-8.528975525	0.808084769	-5.716264541
P02761.Mole.	25.414	43.646	28.177	12.155	51.934	48.066	30.387	15.47	14.917	46	79	51	22	94	87	55	28	27	91.54696133	0.024107966	0.027445349	0.088674033	-0.167955801	-0.195138122	0.061823204	-0.000441989	0.223646409	-0.029337017	0.004861878	0.062762431	-0.061767956	1.718895028	4.026341883	-2.952604403	-9.815026659	3.412257727	-2.988359468	-9.330183808	3.447686446	-2.881805594	-8.795515995	3.720264422	-2.962089455	-9.060500696	5.555803604	-2.268950023	-8.034939531	4.026342567	-2.952536027
P28041.Mole.	37.241	60.69	29.655	8.276	60.69	39.31	20	10.345	9.655	54	88	43	12	88	57	29	15	14	78.06896552	0.103650769	0.096057324	0.129310345	-0.333724138	0.041655172	-0.008	0.004896552	-0.032137931	0.085310345	-0.041241379	0.158344828	0.032758621	1.203448276	2.416152913	-2.297583356	-12.55848435	2.078280701	-2.401209474	-12.25818913	2.100058409	-2.21064493	-11.72128577	2.263257113	-2.293458198	-12.1040335	3.217076246	-1.54381892	-9.008354378	2.416153392	-2.297535493
P02762.Mole.	24.444	42.778	28.333	11.111	48.333	51.667	31.667	13.889	17.778	44	77	51	20	87	93	57	25	32	91.55555556	0.063649486	0.072476214	0.156944444	-0.180944444	-0.227611111	0.076444444	-0.004444444	0.192277778	-0.079388889	-0.011111111	0.066333333	-0.016833333	1.923222222	-3.231002091	-12.75597658	-19.4685415	-3.906404151	-12.79260234	-18.97777515	-3.873904058	-12.68710573	-18.54234151	-3.623218879	-12.76958788	-18.98395479	-1.17011403	-11.84491635	-17.60287633	-3.231001475	-12.75591504
gi.121237.sp.P02227.1.GLB8_CHITH.Mole.	27.152	49.669	33.113	15.232	54.305	45.695	25.828	13.245	12.583	41	75	50	23	82	69	39	20	19	90.52980132	-0.052385185	-0.055956628	0.103774834	-0.165496689	-0.153245033	0.068410596	-0.093443709	0.16781457	0.012847682	-0.033377483	0.150662252	-0.029271523	1.269735099	2.516373158	-4.543583628	-7.221917978	2.025950422	-4.506267028	-6.555221854	2.060406596	-4.487052973	-6.329078819	2.332958508	-4.569940545	-6.829565004	3.557762484	-3.837495729	-7.007404935	2.516373431	-4.543556277
gi.121236.sp.P02226.GLB7_CHITH.Mole.	40	59.31	42.069	11.034	61.379	38.621	15.172	7.586	7.586	58	86	61	16	89	56	22	11	11	97.79310345	0.011219083	0.011335328	0.065931034	-0.301034483	-0.018068966	0.029586207	-0.064068966	0.232689655	0.133655172	-0.067172414	0.310275862	0.059172414	0.680689655	1.198585915	-1.9120867	-3.969480402	0.939324536	-1.872186598	-3.30916368	0.953336028	-1.854804744	-3.238926888	1.072768688	-1.940061816	-3.798305651	1.834325576	-1.647304388	-3.697899813	1.198586257	-1.912052512
gi.1171011.sp.P43215.1.MPAP6_PHLPR.Mole.	36.364	60.606	40.152	9.848	59.848	40.152	23.485	11.364	12.121	48	80	53	13	79	53	31	15	16	85.22727273	0.072658638	0.070749611	0.156363636	-0.35280303	-0.104242424	-0.007878788	-0.089621212	0.083787879	0.116969697	-0.106439394	0.334545455	0.032121212	0.951590909	0.846583005	-3.81556679	-6.266837909	0.495060372	-3.776899907	-5.607632868	0.512003976	-3.758112455	-5.404184249	0.653322915	-3.841822161	-5.845809811	1.847920751	-3.436903887	-6.066510433	0.846583211	-3.815546277
gi.18869.emb.CAA31794.1..Mole.	33.333	57.143	36.054	5.442	59.184	40.816	28.571	16.327	12.245	49	84	53	8	87	60	42	24	18	95.51020408	0.102351431	0.118101094	0.110068027	-0.399047619	-0.076666667	-0.021904762	0.077210884	0.050204082	0.094693878	0.037482993	0.149319728	0.045102041	1.810952381	7.898382004	1.851527069	-7.37808801	7.483768566	1.761404797	-7.020818634	7.508263803	1.933900123	-6.60783488	7.69330969	1.848728653	-7.22608164	8.990605005	2.68198991	-4.075524558	7.898383167	1.851643309
P43212.Mole.	31.712	52.335	27.043	10.895	54.086	45.914	22.568	14.786	7.782	163	269	139	56	278	236	116	76	40	78.03501946	0.018633444	0.019239003	0.160583658	-0.215856031	-0.056245136	0.059338521	0.00963035	0.15381323	0.074961089	-0.033657588	0.06885214	-0.006673152	1.477607004	38.97768802	20.46966457	0.380539513	37.97606882	20.23037219	0.409819583	38.04927911	20.58565985	2.17681433	38.58436864	20.51157675	2.206235981	41.42597724	23.00164282	6.572582139	38.97768945	20.46980816
P43213.Mole.	34.221	57.795	23.954	11.407	56.274	43.726	27.376	14.068	13.308	90	152	63	30	148	115	72	37	35	65.96958175	-0.002668157	-0.002402657	0.228250951	-0.184752852	0.053802281	-0.037034221	-0.117604563	0.109847909	0.072927757	-0.030608365	0.150190114	-0.045323194	1.380760456	5.892225845	-2.044566244	-11.09751328	5.077604173	-2.111124548	-10.67383831	5.12804561	-1.966291078	-9.706845581	5.510009374	-2.043394603	-9.795191878	7.730826945	-1.282430407	-8.801250485	5.892226255	-2.044525218
P43211.Mole.	30.189	45.912	27.044	13.836	50.943	49.057	29.56	15.094	14.465	48	73	43	22	81	78	47	24	23	83.4591195	-0.133707639	-0.133952113	0.200880503	-0.14408805	-0.145786164	0.079308176	-0.113899371	0.142704403	0.033836478	-0.046289308	0.188238994	-0.027106918	1.445157233	3.552147868	-4.585987478	-8.752488073	3.062015758	-4.563543179	-8.144036717	3.085007569	-4.525528491	-7.714490194	3.270112101	-4.60484161	-7.802858614	5.115957031	-3.83553495	-8.371276618	3.552148004	-4.585973803
P43216.Mole.	35.094	57.736	23.774	11.321	55.849	44.151	29.057	14.717	14.34	93	153	63	30	148	117	77	39	38	63.32075472	-0.033510627	-0.029593838	0.258754717	-0.177509434	0.070301887	-0.038415094	-0.111924528	0.108566038	0.074981132	-0.016981132	0.159132075	-0.047886792	1.498113208	5.11483724	-3.94929477	-13.02388988	4.223199939	-4.016700263	-12.59470594	4.279477833	-3.871831269	-11.63053386	4.705181577	-3.949094702	-11.77775061	7.114621597	-3.075531086	-10.70878318	5.114837719	-3.949246907
P43217.Mole.	30.216	58.273	24.46	4.317	55.396	44.604	28.058	17.266	10.791	42	81	34	6	77	62	39	24	15	69.35251799	-0.168009983	-0.166562003	0.296330935	-0.375971223	-0.041510791	-0.128201439	-0.033021583	-0.118705036	0.103381295	-0.015251799	0.084532374	0.014100719	1.770647482	10.49259276	4.891722363	-3.811363249	10.13968504	4.81675728	-3.407333335	10.16109542	4.974554985	-2.784013703	10.32426806	4.889138006	-3.40226292	11.41925483	5.681095741	-0.911185328	10.49259331	4.891777064
P43214.Mole.	33.607	54.098	27.869	12.295	56.557	43.443	25.41	9.836	15.574	41	66	34	15	69	53	31	12	19	70.32786885	0.148492818	0.134460497	0.13442623	-0.203606557	-0.067377049	-0.053852459	-0.106229508	0.173934426	0.025245902	-0.063360656	0.234262295	0.019344262	1.073032787	-4.471235067	-8.945911317	-11.99618753	-4.853519481	-8.921980947	-11.36967141	-4.839303858	-8.886169307	-11.14423614	-4.719864683	-8.970775452	-11.64473953	-3.243775452	-8.6345477	-11.43870494	-4.47123493	-8.945897642
gi.21213900.emb.CAD32314.1..Mole.	36.17	57.447	33.333	7.092	59.574	40.426	24.113	13.475	10.638	51	81	47	10	84	57	34	19	15	91.27659574	-0.133325987	-0.142346356	0.066382979	-0.385815603	-0.031702128	0.024326241	-0.054184397	0.171631206	0.046524823	-0.012836879	0.143049645	0.041205674	0.640212766	5.308089061	-0.015781634	-7.198376182	4.924557587	-0.062517454	-6.725293007	4.951426485	0.06148667	-6.120555092	5.158345621	-0.023439289	-6.738799394	6.120759581	0.695865207	-4.980808572	5.308089129	-0.015774797
gi.1582250.prf..2118271A.Mole.	35.496	58.015	25.954	11.069	57.252	42.748	27.099	14.885	12.214	93	152	68	29	150	112	71	39	32	68.12977099	0.004113517	0.003786891	0.213167939	-0.210763359	0.058206107	-0.040610687	-0.098549618	0.119083969	0.093854962	-0.020496183	0.176526718	-0.047099237	1.30351145	10.48597585	2.951918748	-5.982038446	9.732900685	2.886281205	-5.54600011	9.780426105	3.031317861	-4.5563152	10.14050359	2.952666969	-4.762414698	12.15942763	3.711856027	-3.658791052	10.48597633	2.951966611
gi.119868.sp.P13386.1.FCERB_RAT.Mole.	29.63	51.029	35.802	9.877	60.494	39.506	18.93	6.996	11.934	72	124	87	24	147	96	46	17	29	109.9588477	0.245261367	0.268233792	-0.029382716	-0.327613169	-0.142716049	0.009259259	-0.100617284	0.102880658	0.012139918	-0.06563786	0.13399177	-0.022098765	0.692427984	-8.368753431	-13.26874645	-20.61290276	-9.013715393	-13.31943521	-20.18590298	-8.978109176	-13.19711398	-19.75399584	-8.705518168	-13.27609599	-19.9012298	-6.848926641	-12.87441673	-18.49249422	-8.368752884	-13.26869175
gi.144952778.gb.ABP04043.1..Mole.	28.571	47.802	26.923	17.033	50.549	49.451	30.22	16.484	13.736	52	87	49	31	92	90	55	30	25	74.06593407	0.021693159	0.021640604	0.150934066	-0.073131868	-0.133846154	0.103076923	0.012802198	0.112582418	-0.013351648	-0.058406593	0.146648352	-0.037087912	1.986703297	7.05174408	-2.600185753	-10.14739194	6.421959238	-2.636212992	-9.689454573	6.466140715	-2.529798468	-9.177478301	6.804371015	-2.606091159	-9.148078772	8.474073576	-1.483261586	-8.440305219	7.051744696	-2.600124215
gi.119864.sp.P12840.FCE2_RAT.Mole.	29.936	51.592	29.299	12.102	50.955	49.045	19.745	14.013	5.732	47	81	46	19	80	77	31	22	9	96.11464968	0.063871711	0.067767502	0.033375796	-0.203949045	-0.112356688	0.024140127	0.022929936	0.214458599	0.00343949	-0.121210191	0.031783439	0.034394904	1.216496815	13.31288873	8.158041918	2.306388241	13.03729305	8.141044551	2.833389695	13.06085169	8.229794278	3.286455624	13.24591713	8.146575593	2.844834978	13.79047616	8.897425544	3.821378643	13.31288907	8.158076106
gi.119867.sp.P20490.1.FCERB_MOUSE.Mole.	30.213	50.638	34.468	10.213	59.149	40.851	19.574	7.234	12.34	71	119	81	24	139	96	46	17	29	106.6382979	0.197562486	0.215500007	-0.032255319	-0.306808511	-0.140382979	0.032851064	-0.081829787	0.164085106	-0.004893617	-0.07693617	0.122042553	-0.041021277	0.747489362	-8.18510059	-12.3590802	-19.67419761	-8.814591025	-12.40960242	-19.24388983	-8.781897625	-12.28675798	-18.75813415	-8.531179865	-12.36598549	-18.90537057	-6.661304017	-12.07380933	-17.5705522	-8.185100111	-12.35903234
gi.119866.sp.P20489.1.FCERA_MOUSE.Mole.	27.2	46.4	30.8	14.4	53.2	46.8	22.4	13.6	8.8	68	116	77	36	133	117	56	34	22	98.56	0.038780261	0.042336203	-0.02164	-0.17892	-0.20656	0.02892	0.00552	0.1592	-0.00652	-0.12136	0.101	0.00516	1.13876	14.10685476	5.257718362	-3.312149909	13.60034043	5.208753306	-2.887522246	13.6301389	5.333908234	-2.174964093	13.85901599	5.257689847	-2.027826112	15.538177	6.303011334	-1.353335772	14.1068553	5.257773063
gi.119861.sp.P12371.1.FCERA_RAT.Mole.	28.98	49.388	28.571	13.469	51.429	48.571	22.857	15.102	7.755	71	121	70	33	126	119	56	37	19	91.83673469	0.06661919	0.071700497	0.038122449	-0.178163265	-0.130530612	0.033836735	0.00277551	0.202408163	-0.013142857	-0.095469388	0.085877551	-0.04	1.257591837	19.32591237	13.06412655	4.693918847	18.78811916	13.01545919	5.145672223	18.83252848	13.14267421	6.042471056	19.17075226	13.06573059	6.012995213	20.1472732	13.88149921	6.648169816	19.32591278	13.06416758
gi.272574378.gb.ACZ95445.1..Mole.	36.364	61.905	29.437	5.195	59.307	40.693	15.152	4.762	10.39	84	143	68	12	137	94	35	11	24	78.91774892	0.085463904	0.078431544	0.38038961	-0.220649351	0.127748918	-0.053593074	-0.207662338	0.23038961	0.183766234	0.066796537	0.139090909	0.194372294	0.911774892	-9.542587543	-16.70009997	-18.90697717	-9.95508763	-16.66247362	-18.23436239	-9.949821926	-16.64425573	-18.07347876	-9.896022043	-16.73155119	-18.75061564	-7.670916975	-16.19749027	-18.620459	-9.542587543	-16.70009997
gi.2564228.emb.CAA05190.1..Mole.	27.5	53.75	28.75	11.25	53.125	46.875	28.125	13.75	14.375	44	86	46	18	85	75	45	22	23	82.8125	-0.109112643	-0.11459181	0.2251875	-0.207375	-0.1273125	0.0601875	-0.14875	0.148875	0.0430625	-0.0358125	0.1390625	-0.0228125	1.4609375	1.641242967	-4.76631603	-8.504080987	1.135641246	-4.743847034	-7.882399936	1.161548509	-4.706092152	-7.481188167	1.368506741	-4.787112544	-7.746180242	3.043219937	-4.235823324	-8.066294649	1.641243172	-4.766295517
gi.113575.sp.P19121.2.ALBU_CHICK.Mole.	27.48	47.154	25.854	10.732	51.545	48.455	29.268	14.472	14.797	169	290	159	66	317	298	180	89	91	74.06504065	0.045600834	0.04924748	0.152211382	-0.234292683	-0.163869919	0.013430894	0.041886179	0.040585366	-0.069626016	0.009284553	0.160813008	-0.036520325	1.840471545	8.148772107	-15.49475827	-48.83181791	6.098335034	-15.97548793	-49.37696629	6.224263196	-15.34082585	-46.6852195	7.131250071	-15.40552784	-46.1847531	13.25317942	-12.64653506	-37.51253377	8.148774022	-15.49456682
gi.60393716.sp.Q8NKF4.RL3_ASPFU.Mole.	28.316	46.684	25.51	12.5	49.235	50.765	33.929	24.49	9.439	111	183	100	49	193	199	133	96	37	70.35714286	-0.010019865	-0.010416781	0.22372449	-0.163035714	-0.185	-0.074132653	0.029158163	0.122321429	0.124413265	-0.061071429	0.150255102	-0.034770408	2.103316327	62.2304955	43.32544825	35.37500651	61.41674276	43.31623725	35.98956585	61.46063059	43.3972494	37.29976753	61.79886089	43.32095671	37.32916706	65.0125826	45.36628408	36.14604391	62.23049748	43.32564654
gi.2564226.emb.CAA05189.1..Mole.	28.125	51.875	27.5	11.875	52.5	47.5	28.125	13.75	14.375	45	83	44	19	84	76	45	22	23	79.8125	-0.108393288	-0.110619886	0.2289375	-0.1888125	-0.1324375	0.054625	-0.152875	0.159875	0.04725	-0.0418125	0.1481875	-0.038875	1.481625	1.641743903	-4.718589309	-7.670418518	1.136301503	-4.681872318	-7.013858936	1.162016025	-4.661408643	-6.657326639	1.368974257	-4.742429035	-6.922318714	3.043319927	-4.225922334	-7.566294649	1.641744108	-4.718568796
gi.2564220.emb.CAA05186.1..Mole.	27.5	53.75	28.75	11.25	53.125	46.875	27.5	13.75	13.75	44	86	46	18	85	75	44	22	22	82.8125	-0.109112643	-0.11459181	0.2249375	-0.2060625	-0.129625	0.0634375	-0.1418125	0.154	0.053	-0.0426875	0.1325	-0.0219375	1.4479375	2.567655411	-3.767109728	-7.50408893	2.092882834	-3.744293518	-6.882404403	2.115871728	-3.706570553	-6.481192954	2.300956712	-3.787836456	-6.746187486	3.952310846	-3.236822325	-7.066304649	2.567655616	-3.767089215
Q08169.Mole.	21.99	46.597	27.487	12.304	54.188	45.812	26.178	14.136	12.042	84	178	105	47	207	175	100	54	46	82.40837696	0.006278168	0.006729967	0.135104712	-0.136989529	-0.188193717	-0.054319372	-0.038560209	0.129528796	0.029424084	-0.027774869	0.055209424	-0.027748691	1.897486911	13.25964963	4.1103349	-2.980190207	12.19920879	4.083132178	-2.481102	12.26364445	4.174311723	-1.83778335	12.75502007	4.102992244	-1.513989759	15.62713852	4.765958162	-1.767919894	13.25965154	4.110526354
gi.1588669.prf..2209273A.Mole.	33.529	62.941	35.882	5.882	57.647	42.353	25.882	10.588	15.294	57	107	61	10	98	72	44	18	26	96.94117647	0.043969965	0.048293643	0.118470588	-0.403647059	-0.027	0.042941176	-0.060705882	0.053823529	-0.041176471	-0.022647059	0.150117647	0.018529412	1.458823529	-5.609392911	-10.33189361	-19.78903043	-6.317054986	-10.42538273	-19.44858776	-6.260444876	-10.25125618	-18.91097504	-5.834767197	-10.33112333	-19.29369328	-4.653636331	-9.723505824	-16.58931098	-5.609392295	-10.33183207
gi.112380623.gb.ABI17154.1..Mole.	25	49.023	24.023	11.328	47.461	52.539	26.367	12.891	13.477	128	251	123	58	243	269	135	66	69	68.73046875	0.126791456	0.131520508	0.323789063	-0.109296875	-0.172480469	0.004882813	-0.029941406	0.115644531	0.030976563	-0.014511719	0.122402344	0.010742188	2.584550781	5.16981164	-13.30512415	-22.49572509	3.709403011	-13.36641187	-22.08600166	3.782948667	-13.24361294	-21.65078029	4.339957059	-13.31289403	-21.20922858	9.436740059	-11.78064908	-20.56365647	5.16981458	-13.30483013
gi.37958153.gb.AAP35071.1..Mole.	23.077	50	24.615	10	45.385	54.615	36.154	17.692	18.462	30	65	32	13	59	71	47	23	24	74.76923077	-0.160408564	-0.17983817	0.247538462	-0.193692308	-0.220923077	-0.038692308	-0.116692308	0.217384615	-0.095846154	-0.027461538	0.149	-0.105307692	2.261692308	1.800735104	-1.083305911	-3.5179838	1.218052371	-1.047096872	-2.840902651	1.255444794	-1.026063636	-2.441805366	1.54987647	-1.10805477	-2.883413722	2.839364824	-1.032252187	-3.383214624	1.800735514	-1.083264885
gi.124757.sp.P01005.1.IOVO_CHICK.Mole.	37.619	64.762	23.81	9.524	54.762	45.238	25.238	10.952	14.286	79	136	50	20	115	95	53	23	30	63.57142857	0.161493774	0.155104504	0.175428571	-0.282714286	0.094047619	0.147857143	0.025904762	0.097571429	-0.043047619	-0.032142857	0.097142857	-0.047	1.584047619	-3.945396998	-11.61964276	-29.37806443	-4.685141338	-11.85616462	-29.38134318	-4.632423901	-11.50752444	-28.23538981	-4.250486202	-11.58723168	-28.55923759	-2.471542567	-10.40743655	-22.90176118	-3.945396588	-11.61960174
gi.218201.dbj.BAA02000.1..Mole.	36.145	59.639	30.723	10.241	63.855	36.145	21.687	13.253	8.434	60	99	51	17	106	60	36	22	14	78.73493976	0.121372777	0.119417482	0.08753012	-0.269277108	0.046987952	0.029518072	0.024759036	0.061566265	0.153915663	0.041987952	0.123674699	0.076987952	1.301686747	8.957923472	1.972527292	-8.573786071	8.589108328	1.868580307	-8.278310367	8.616715808	2.058511998	-7.809361671	8.823667523	1.976840679	-8.133229117	9.803526132	3.053891387	-5.021210933	8.957924361	1.972616181
gi.114152864.sp.Q01883.2.RAG1_ORYSJ.Mole.	37.423	59.509	31.288	10.429	64.417	35.583	20.245	11.656	8.589	61	97	51	17	105	58	33	19	14	77.85276074	0.123485326	0.117378012	0.079202454	-0.267361963	0.061779141	-6.13E-05	0.033496933	0.036441718	0.147546012	0.022699387	0.154907975	0.081717791	1.270368098	6.141588863	-0.116551952	-10.5134662	5.788244468	-0.220410078	-10.22196386	5.812928307	-0.031037127	-9.804043057	5.998006775	-0.112953957	-10.12791296	6.99116458	0.856080584	-6.947121896	6.141589751	-0.116463062
gi.21926.emb.CAA36063.1..Mole.	22.034	41.695	25.085	7.797	51.186	48.814	6.441	4.068	2.373	65	123	74	23	151	144	19	12	7	79.89830508	0.157145086	0.15942629	0.179254237	-0.23620339	-0.304338983	-0.22579661	0.007728814	-0.099016949	0.006779661	-0.056271186	0.144271186	0.171898305	1.318508475	5.718392414	0.882984084	-7.797268735	5.581170987	0.810083434	-7.433823399	5.585045373	0.965112138	-7.060000975	5.617004589	0.880825807	-7.442763456	6.393294147	1.6688006	-4.890081894	5.718392824	0.88302511
O82803.Mole.	26.961	58.824	37.745	9.804	58.824	41.176	21.569	9.314	12.255	55	120	77	20	120	84	44	19	25	103.0392157	-0.089513465	-0.099709849	0.049607843	-0.33254902	-0.195588235	-0.031617647	-0.172058824	0.075588235	0.02745098	-0.108970588	0.231911765	0.033578431	0.948921569	-2.847486256	-6.084798208	-9.057614115	-3.414590576	-6.049138065	-8.432132929	-3.383045433	-6.029222311	-8.135091429	-3.132301609	-6.105846116	-8.046826361	-1.621768213	-6.032192476	-9.048175561	-2.847485846	-6.084757182
gi.3941388.gb.AAC82351.1..Mole.	28.66	49.844	28.66	13.707	53.894	46.106	21.184	11.215	9.969	92	160	92	44	173	148	68	36	32	80.56074766	-0.001636517	-0.001645622	0.12588785	-0.141183801	-0.146386293	0.076915888	-0.010841121	0.141900312	0.03894081	-0.073021807	0.123613707	0.023520249	1.58847352	7.307779747	-3.688011987	-13.51250164	6.585637052	-3.754373244	-13.16265906	6.62728686	-3.613286365	-12.54991681	6.943702556	-3.683966216	-11.9906414	9.304894612	-2.488283051	-11.30152557	7.307780704	-3.68791626
gi.59895728.gb.AAX11261.1..Mole.	33.923	57.227	28.909	11.209	56.637	43.363	24.484	13.274	11.209	115	194	98	38	192	147	83	45	38	74.83775811	-0.073311794	-0.070340592	0.201887906	-0.222654867	-0.017463127	-0.009115044	-0.106578171	0.118436578	0.10719764	-0.058466077	0.185014749	-0.019852507	1.385073746	11.2104087	1.23733798	-6.551645171	10.35003087	1.19853946	-6.065231366	10.40008221	1.308328932	-5.232860379	10.78205901	1.232527262	-5.203455935	13.37519642	2.146678466	-4.94666912	11.21040959	1.23742687
gi.21920.emb.CAA39099.1..Mole.	37.241	62.759	28.276	8.966	61.379	38.621	19.31	11.034	8.276	54	91	41	13	89	56	28	16	12	77.31034483	0.124970491	0.115885877	0.112689655	-0.328758621	0.048206897	0.048068966	-0.010344828	-0.010758621	0.125931034	-0.058344828	0.108551724	0.028689655	1.191310345	5.085313854	-0.209946822	-10.60144638	4.793628048	-0.313080682	-10.30731497	4.812484469	-0.122839777	-9.798747012	4.95381644	-0.205247628	-10.12262183	5.847621459	0.652178727	-7.059511995	5.085314401	-0.209892121
gi.167782086.gb.ACA00159.1..Mole.	24.871	50.258	28.222	16.108	53.866	46.134	24.485	13.144	11.34	193	390	219	125	418	358	190	102	88	86.98453608	0.002346082	0.002462709	0.067280928	-0.119819588	-0.169484536	0.080670103	-0.097809278	0.128878866	0.007229381	-0.084445876	0.083904639	-0.014884021	1.511662371	20.90312711	-9.120009022	-23.78832742	18.62472461	-9.205427746	-23.52155731	18.79777473	-9.055540141	-22.19699156	20.0986951	-9.094342334	-19.75359366	25.38727562	-6.039828946	-22.33479971	20.90312937	-9.11978338
P01012.Mole.	29.275	48.964	31.865	10.363	54.922	45.078	23.057	10.881	12.176	113	189	123	40	212	174	89	42	47	89.94818653	-0.072866405	-0.078550808	0.087046632	-0.268963731	-0.188963731	0.011476684	-0.042590674	0.159663212	0.018160622	-0.046632124	0.175854922	0.015259067	1.238989637	0.894321038	-11.69450111	-20.05499535	-0.058024358	-11.74909974	-19.60436349	-0.016551764	-11.6237519	-18.88603929	0.299792256	-11.70159196	-18.97439296	3.947163219	-10.62326611	-18.03427486	0.894322064	-11.69439855
gi.3941386.gb.AAC82350.1..Mole.	28.148	59.259	37.037	7.407	57.778	42.222	26.667	14.074	12.593	38	80	50	10	78	57	36	19	17	97.48148148	-0.115816894	-0.137411143	0.143555556	-0.361555556	-0.088074074	0.065925926	-0.058740741	0.086814815	0.004962963	0.019777778	0.125851852	0.052148148	1.167925926	3.548012329	-2.013178089	-9.212626985	3.11829288	-2.060562816	-8.747038284	3.148074312	-1.937110221	-8.198970199	3.376873212	-2.021139741	-8.758336671	4.451919507	-1.300206586	-6.997101036	3.548012534	-2.013157576
gi.478272.pir..JC1524.Mole.	27.749	52.356	27.225	12.042	59.162	40.838	26.702	15.707	10.995	53	100	52	23	113	78	51	30	21	77.06806283	-0.102430558	-0.107989428	0.10382199	-0.214031414	-0.052931937	-0.010157068	-0.044240838	0.07513089	0.054397906	0.020680628	0.097486911	-0.061518325	1.315078534	11.11770737	5.799797969	-3.468401929	10.59529401	5.72268801	-3.079580939	10.6313147	5.882489185	-2.277663204	10.90389267	5.802205324	-2.542647905	12.15225199	6.479703399	-0.727069372	11.11770792	5.79985267
gi.162748.gb.AAA30411.1..Mole.	22.517	43.709	34.437	7.947	52.98	47.02	29.801	12.583	17.219	34	66	52	12	80	71	45	19	26	101.4569536	-0.029984349	-0.034200006	0.124304636	-0.30013245	-0.255695364	-0.076291391	-0.017682119	0.026688742	-0.103708609	-0.006622517	0.154503311	-0.001788079	1.383774834	-3.772652986	-9.131567599	-15.58926492	-4.340435591	-9.166721074	-15.09454279	-4.310841629	-9.06003286	-14.5401266	-4.082029698	-9.142760525	-14.98174233	-2.309157797	-8.666248731	-13.76021881	-3.772652781	-9.131547086
gi.111120436.gb.ABH06352.1..Mole.	17.91	32.836	33.582	8.955	45.522	54.478	36.567	17.91	18.657	24	44	45	12	61	73	49	24	25	103.4328358	0.080244754	0.100960647	0.225074627	-0.196268657	-0.388731343	-0.035970149	0.043059701	0.137537313	-0.104253731	0.074104478	0.143880597	0.017313433	2.044477612	1.975300654	-5.713688874	-9.940099333	1.454297599	-5.705493293	-9.329700627	1.477476033	-5.650799154	-8.914966068	1.662528436	-5.735319695	-9.474337456	3.634737353	-5.031133424	-9.072870235	1.975300996	-5.713654685
P93124.Mole.	25	47.917	20.833	11.458	48.958	51.042	32.292	17.708	14.583	24	46	20	11	47	49	31	17	14	66.875	-0.185762586	-0.182787281	0.247083333	-0.158958333	-0.157291667	-0.134479167	-0.116875	0.117083333	0.029895833	-0.096770833	0.10125	-0.103541667	1.873854167	4.881232375	2.001656645	-0.214635976	4.591369868	2.041201359	0.460906238	4.602484353	2.060686903	0.73807429	4.700043765	1.97518432	0.17869307	5.742683534	2.160372249	-0.005581949	4.881232648	2.001683996
gi.14423976.sp.Q9NAS5.1.TPM_ANISI.Mole.	21.127	36.62	28.169	3.169	35.211	64.789	46.479	18.662	27.817	60	104	80	9	100	184	132	53	79	73.5915493	-0.110705271	-0.127762084	0.490422535	-0.218732394	-0.407253521	-0.161971831	0.083450704	0.163169014	-0.181408451	0.02415493	0.271302817	0.026126761	3.515422535	-14.69630218	-27.80129606	-30.83946479	-16.201026	-27.77730007	-30.13061254	-16.14902048	-27.75398272	-29.52715897	-15.74522256	-27.8347463	-29.96875503	-9.770050672	-27.47228119	-30.77741941	-14.69630054	-27.80113195
gi.1168970.sp.P42059.1.CLAH7_DAVTA.Mole.	36.275	51.471	25.49	15.686	56.863	43.137	21.569	11.765	9.804	74	105	52	32	116	88	44	24	20	66.56862745	-0.001130868	-0.000958031	0.166372549	-0.084411765	0.007303922	-0.039068627	-0.105196078	0.158284314	0.135833333	-0.070686275	0.200196078	0.040539216	1.282156863	5.962764543	-2.449585243	-5.562131343	5.518865735	-2.412238543	-4.918998172	5.541644662	-2.393528809	-4.729655353	5.726736162	-2.474143784	-4.935774515	7.357058564	-1.629607234	-5.425036188	5.96276509	-2.449530542
P93693.Mole.	33.584	55.138	32.832	10.276	55.639	44.361	20.301	10.025	10.276	134	220	131	41	222	177	81	40	41	88.77192982	-0.015927883	-0.015959873	0.117894737	-0.284786967	-0.112681704	-0.003383459	-0.080225564	0.157719298	0.065137845	-0.071854637	0.201177945	-0.006867168	1.135889724	3.063568974	-7.524406761	-12.54174573	2.06476902	-7.521810182	-11.94455356	2.131733628	-7.465575023	-11.42763687	2.644923848	-7.542507341	-11.63371916	5.161972978	-6.619549831	-11.8135555	3.063569932	-7.524311034
O46212.Mole.	22.472	32.584	25.094	10.861	41.199	58.801	45.318	26.217	19.101	60	87	67	29	110	157	121	70	51	72.7340824	-0.03048674	-0.033064083	0.365131086	-0.095318352	-0.335805243	-0.114644195	0.112059925	0.109325843	-0.027790262	0.055842697	0.217715356	0.014981273	2.559962547	25.11158268	5.13302962	-3.03766133	24.14454291	5.106991677	-2.467402947	24.17693929	5.204096479	-1.214822615	24.42765705	5.124868964	-1.362059031	29.05003026	7.01317333	-1.838009767	25.11158343	5.133104834
O46213.Mole.	22.472	32.584	24.719	10.861	40.824	59.176	44.944	25.843	19.101	60	87	66	29	109	158	120	69	51	72.35955056	-0.023351381	-0.025205715	0.365842697	-0.094194757	-0.337153558	-0.115093633	0.108314607	0.108988764	-0.035505618	0.048764045	0.215430712	0.018426966	2.541235955	24.11158278	4.13303962	-4.036662329	23.14454294	4.106994988	-3.467071926	23.1769396	4.204128101	-2.211670305	23.42765736	4.124900585	-2.358906722	28.05003036	6.01318333	-2.837010766	24.11158346	4.133107996
gi.31580730.gb.AAP51059.1..Mole.	25.562	44.376	26.994	17.382	56.033	43.967	29.243	14.928	14.315	125	217	132	85	274	215	143	73	70	78.83435583	-0.006687727	-0.006705513	0.132617587	-0.030981595	-0.120593047	0.027300613	-0.077873211	0.138159509	0.051063395	0.02400818	0.14006135	-0.032494888	1.607300613	10.32593491	-11.77739239	-21.43449092	8.757655841	-11.8115936	-20.98771022	8.848389866	-11.7168243	-20.02411681	9.536722454	-11.77617027	-18.81717053	14.58948112	-9.788356485	-20.55536786	10.32593648	-11.77723513
Q9SCH8.Mole.	28.125	51.25	27.5	11.875	52.5	47.5	28.125	13.75	14.375	45	82	44	19	84	76	45	22	23	80.4375	-0.111910313	-0.114276578	0.226375	-0.1850625	-0.134375	0.0546875	-0.1460625	0.161625	0.0506875	-0.0406875	0.141375	-0.04075	1.5346875	1.641746965	-4.718283181	-7.640764089	1.136304421	-4.681580596	-6.985523862	1.162016025	-4.661408643	-6.657326639	1.368974257	-4.742429035	-6.922318714	3.043323808	-4.225534385	-7.529007147	1.641747239	-4.718255831
Q9SCH9.Mole.	27.5	51.875	27.5	11.875	52.5	47.5	27.5	13.75	13.75	44	83	44	19	84	76	44	22	22	79.8125	-0.122982077	-0.126280613	0.232875	-0.1833125	-0.1376875	0.0621875	-0.1464375	0.1668125	0.0569375	-0.04725	0.13025	-0.0380625	1.488875	2.568156347	-3.719383007	-6.670426461	2.093543092	-3.682318802	-6.013863403	2.116339244	-3.661887044	-5.657331425	2.301424228	-3.743152946	-5.922325958	3.952410836	-3.226921335	-6.566304649	2.568156552	-3.719362494
gi.14423956.sp.Q9NFZ4.1.TPM_LEPDS.Mole.	22.183	34.859	28.521	2.817	36.62	63.38	44.366	18.31	26.056	63	99	81	8	104	180	126	52	74	77.3943662	-0.138651782	-0.160497275	0.476478873	-0.220704225	-0.391091549	-0.163873239	0.084507042	0.177042254	-0.15221831	0.055352113	0.271866197	0.037922535	3.329084507	-11.34248978	-23.80884732	-26.83854153	-12.73948146	-23.7835151	-26.1303438	-12.69331239	-23.76023327	-25.52406958	-12.33326097	-23.84148787	-25.96567056	-6.672627974	-23.48372612	-26.77653527	-11.34248821	-23.80869006
Q9SCH6.Mole.	27.5	50	28.75	11.875	53.125	46.875	29.375	14.375	15	44	80	46	19	85	75	47	23	24	84.125	-0.07337801	-0.076213363	0.227125	-0.188375	-0.1418125	0.0636875	-0.1518125	0.1521875	0.0528125	-0.0218125	0.1418125	-0.0295625	1.4469375	1.717172343	-5.625688929	-8.669399565	1.196371969	-5.589188105	-8.012842153	1.222086492	-5.568724429	-7.656309855	1.429044723	-5.649744821	-7.92130193	3.245286497	-5.022010016	-8.563757435	1.717172548	-5.625668416
Q9SCH7.Mole.	27.5	55	26.667	10.833	55	45	24.167	10.833	13.333	33	66	32	13	66	54	29	13	16	82	-0.102632273	-0.106809105	0.204833333	-0.222916667	-0.083	0.067916667	-0.224583333	0.176916667	0.051666667	-0.046916667	0.084416667	-0.077083333	1.2725	-1.06435185	-3.998888691	-6.298502349	-1.43134551	-3.96033845	-5.63797926	-1.411480619	-3.941227358	-5.406195247	-1.248288431	-4.024691554	-5.847818351	-0.224854105	-3.840965162	-6.108830743	-1.064351713	-3.998875016
Q9SCH5.Mole.	28.75	53.125	28.75	10.625	52.5	47.5	27.5	13.75	13.75	46	85	46	17	84	76	44	22	22	83.4375	-0.091591613	-0.095110471	0.2295625	-0.219125	-0.130625	0.051875	-0.1333125	0.1529375	0.0544375	-0.0569375	0.1449375	-0.0123125	1.4449375	2.660405385	-3.765912136	-7.504076921	2.20110398	-3.74296488	-6.882391087	2.221174504	-3.705273832	-6.481179957	2.38438624	-3.786785244	-6.746176948	4.101654829	-3.234669017	-7.066283027	2.66040559	-3.765891624
gi.148887203.emb.CAK50834.1..Mole.	30.247	53.086	27.778	14.815	59.877	40.123	22.84	12.346	10.494	49	86	45	24	97	65	37	20	17	78.88888889	0.067668734	0.067058609	0.086296296	-0.116234568	0.012530864	0.092283951	0.005617284	0.090617284	0.05808642	0.015246914	0.042654321	0.087530864	1.305308642	4.275597208	-4.794113589	-14.94055371	3.860866349	-4.884572455	-14.61993943	3.888288056	-4.711235283	-14.12771491	4.095252804	-4.791604748	-14.33383161	5.447784972	-3.527964577	-11.76850207	4.275597687	-4.794065726
A5I873.Mole.	39.45	55.046	38.532	11.009	61.468	38.532	29.358	11.927	17.431	43	60	42	12	67	42	32	13	19	83.57798165	0.053574981	0.055491939	0.111834862	-0.286605505	0.029174312	0.010183486	-0.048899083	0.22706422	-0.004036697	0.117706422	0.396513761	-0.08266055	0.844678899	-3.846915269	-6.230035605	-10.64002213	-4.322343439	-6.235196388	-10.06628932	-4.290221293	-6.163528874	-9.646616755	-4.039555661	-6.247963812	-10.26485614	-3.063462143	-6.068373341	-9.414174692	-3.8469152	-6.230028768
gi.23452313.gb.AAN32987.1..Mole.	30.769	55.245	25.175	9.091	52.448	47.552	29.371	13.287	16.084	44	79	36	13	75	68	42	19	23	68.88111888	-0.140197771	-0.143668436	0.283636364	-0.215874126	-0.024475524	0.00027972	-0.061538462	0.07034965	0.003286713	0.003916084	0.142937063	-0.017342657	2.120839161	-1.272148141	-6.18343142	-13.24506067	-1.794017011	-6.232270822	-12.79312669	-1.764247818	-6.110041738	-12.36404147	-1.535435886	-6.192769403	-12.8056572	-0.02999372	-5.683278955	-11.03658866	-1.272147526	-6.183369881
gi.84696.pir..JU0394.Mole.	27.132	56.589	31.783	7.752	54.264	45.736	28.682	15.504	13.178	35	73	41	10	70	59	37	20	17	92.17054264	-0.140012676	-0.161688293	0.176821705	-0.320542636	-0.078914729	0.065736434	-0.066899225	0.090697674	-0.032403101	0.008992248	0.055581395	0.002790698	1.367829457	4.362506155	-1.016195528	-8.272958862	3.901844719	-1.06380685	-7.804066086	3.937468444	-0.939735286	-7.2021485	4.210013839	-1.023273785	-7.761510056	5.15322368	-0.3052991	-6.072718286	4.362506292	-1.016181853
gi.121097.sp.P04728.1.GDA8_WHEAT.Mole.	18.28	35.484	23.118	9.677	46.774	53.226	8.065	5.376	2.688	34	66	43	18	87	99	15	10	5	75.48387097	0.140689388	0.146759068	0.270645161	-0.120483871	-0.343655914	-0.177258065	0.061129032	-0.110860215	-0.026666667	0.000322581	0.12516129	0.221989247	1.772096774	5.204904505	-0.843380743	-8.094335266	5.098717256	-0.88739423	-7.665119802	5.102204374	-0.76712642	-7.397706244	5.13416359	-0.851412751	-7.780468726	5.836419253	0.084245928	-5.843850445	5.20490471	-0.84336023
gi.2980819.emb.CAA12162.1..Mole.	51.269	72.081	38.071	2.538	51.269	48.731	17.259	6.599	10.66	101	142	75	5	101	96	34	13	21	87.36040609	-0.00337254	-0.00286146	0.252690355	-0.499340102	0.055126904	0.00035533	-0.104162437	0.195685279	0.055888325	-0.261370558	0.359441624	0.056345178	1.042182741	-5.698261177	-8.08764914	-10.3597815	-6.234871379	-8.050930515	-9.695970412	-6.197490715	-8.031072787	-9.410335622	-5.90305904	-8.113063921	-9.851943978	-4.881373991	-8.039669371	-10.18688196	-5.698261109	-8.087642302
P42037.Mole.	45.133	60.177	37.168	3.54	58.407	41.593	27.434	7.965	19.469	51	68	42	4	66	47	31	9	22	84.95575221	0.045346213	0.039797418	0.36840708	-0.330707965	0.10079646	-0.013451327	-0.121504425	0.277433628	0.111504425	0.11159292	0.354955752	0.057522124	1.110265487	-10.15904322	-13.98479907	-15.98467269	-10.63365489	-13.9475767	-15.31624355	-10.61087925	-13.92919561	-15.15817929	-10.42583337	-14.01436708	-15.77642605	-8.932637604	-13.82000377	-15.72007685	-10.15904315	-13.98479223
P42039.Mole.	44.144	58.559	36.036	3.604	56.757	43.243	27.928	7.207	20.721	49	65	40	4	63	48	31	8	23	85.58558559	0.109087247	0.096805952	0.352162162	-0.331351351	0.072882883	-0.014594595	-0.11981982	0.27954955	0.073693694	0.089099099	0.347117117	0.019369369	1.26018018	-11.90179354	-15.07341074	-16.9559973	-12.39176333	-15.03641894	-16.28888969	-12.3689906	-15.01832958	-16.15916051	-12.18394472	-15.10350105	-16.77740726	-10.65409415	-15.01722352	-16.68526332	-11.9017934	-15.07339707
gi.3776613.emb.CAA83015.1..Mole.	35.647	60.41	26.814	12.303	53.785	46.215	20.347	9.779	10.568	226	383	170	78	341	293	129	62	67	71.7192429	-0.05446093	-0.04808422	0.205899054	-0.172949527	0.002539432	0.064321767	-0.107381703	0.183817035	0.080173502	-0.128107256	0.132744479	-7.89E-05	1.552634069	1.263076188	-16.15725321	-25.26802599	-0.413842863	-16.19233517	-24.84133265	-0.293946501	-16.09938231	-24.08466764	0.613125082	-16.15562225	-22.81882141	4.528449836	-14.62021194	-24.35131738	1.263077829	-16.15708911
gi.157418806.gb.ABV55106.1..Mole.	34.014	53.061	41.497	5.442	60.544	39.456	21.769	12.245	9.524	50	78	61	8	89	58	32	18	14	87.27891156	-0.077478002	-0.080730198	0.23122449	-0.367823129	-0.131360544	-0.167959184	0.016054422	0.071088435	0.158095238	0.031972789	0.354829932	0.068639456	1.130204082	5.973500262	2.957011039	0.127544104	5.698950664	2.982544521	0.777257956	5.707336319	3.018969322	1.067948798	5.783009451	2.931919373	0.390814378	6.891951307	3.155000518	0.712546357	5.973500672	2.957052065
gi.14423664.sp.Q94424.3.CTF1_CTEFE.Mole.	25	50	17.614	8.523	47.159	52.841	32.386	21.591	10.795	44	88	31	15	83	93	57	38	19	56.98863636	0.092555392	0.1004205	0.307215909	-0.174602273	-0.057897727	0.017045455	0.172215909	0.045056818	-0.042954545	0.049829545	-0.012215909	-0.126363636	2.4775	20.96416243	16.27451195	-0.174684362	20.48650477	16.06997998	-0.077028377	20.52136547	16.3877408	1.356628362	20.77206368	16.30656051	1.032765832	21.85845059	17.18310063	5.51671397	20.96416298	16.27456665
gi.2398759.emb.CAA81609.1..Mole.	50	67.958	44.718	7.394	65.845	34.155	19.014	10.211	8.803	142	193	127	21	187	97	54	29	25	79.50704225	-0.035265371	-0.030144547	0.171549296	-0.432746479	0.078133803	-0.052711268	-0.061795775	0.122852113	0.227535211	-0.095316901	0.502464789	0.043415493	0.514190141	7.153853942	2.959605266	-0.901450649	6.602065788	2.981579578	-0.272240849	6.630911935	3.021417053	0.327438957	6.859756447	2.941944027	0.180200082	8.489189565	3.160846368	-0.563878021	7.153854284	2.959639455
gi.255657.gb.AAB23303.1..Mole.	26.923	50	26.923	7.692	42.308	57.692	34.615	15.385	19.231	7	13	7	2	11	15	9	4	5	75	0.090899212	0.090150966	0.373076923	-0.233076923	-0.229230769	-0.036923077	-0.071923077	0.162692308	-0.067307692	-0.129230769	0.216923077	-0.094230769	2.043846154	-0.246612746	-1.100218554	-2.89296752	-0.351841365	-1.058473991	-2.231122331	-0.349501936	-1.041078252	-2.14678038	-0.317568785	-1.127968295	-2.765044345	0.066766573	-1.058076027	-2.607110146	-0.246612746	-1.100218554
gi.2398757.emb.CAA50281.1..Mole.	48.951	65.035	42.657	8.042	63.636	36.364	20.28	10.14	10.14	140	186	122	23	182	104	58	29	29	76.25874126	-0.091338153	-0.074795665	0.207167832	-0.386783217	0.05534965	-0.056468531	-0.060594406	0.123251748	0.21041958	-0.120734266	0.49020979	0.031153846	0.61513986	4.005171934	-0.98560715	-4.377410308	3.423052278	-0.950114348	-3.723920335	3.445877699	-0.926756746	-3.083915417	3.630995263	-1.00476801	-3.054533095	5.74894817	-0.816497638	-4.448298071	4.005172071	-0.985593475
O18416.Mole.	21.831	34.507	30.282	2.817	37.676	62.324	44.718	18.662	26.056	62	98	86	8	107	177	127	53	74	79.15492958	-0.129117577	-0.151577245	0.474014085	-0.227711268	-0.398838028	-0.16528169	0.092359155	0.168767606	-0.140422535	0.067570423	0.282359155	0.050422535	3.276161972	-10.34064096	-23.71594694	-26.76394297	-11.7221609	-23.69042696	-26.0508938	-11.6789102	-23.66717704	-25.4446199	-11.34073854	-23.74932808	-25.94509872	-5.561560496	-23.2798138	-26.68309897	-10.34063938	-23.71578968
gi.18203509.sp.Q9URB4.1.ALF_CANAL.Mole.	30	57.5	37.5	15	67.5	32.5	17.5	7.5	10	12	23	15	6	27	13	7	3	4	100	0.033091393	0.033431125	-0.034	-0.2095	0.01275	-0.05375	-0.22325	0.1015	0.071	-0.02625	0.2055	-0.01225	0.167	-0.598455007	-1.105082596	-2.935945616	-0.719268774	-1.063461771	-2.280938324	-0.711095241	-1.046265611	-2.22210952	-0.635409077	-1.132013704	-2.781493199	-0.472180484	-1.066136005	-2.659807598	-0.598455007	-1.105082596
gi.7438309.pir..T02664.Mole.	33.758	57.962	29.936	11.465	68.153	31.847	19.745	13.376	6.369	53	91	47	18	107	50	31	21	10	78.21656051	0.079732278	0.077026801	0.053503185	-0.231910828	0.036624204	-0.048726115	-0.019617834	0.027579618	0.243248408	0.047133758	0.119745223	0.065732484	1.233503185	11.84688438	6.929729343	-1.163693694	11.60186242	6.869779642	-0.775239459	11.61721208	7.00709829	-0.499821892	11.73668383	6.925746784	-0.705948427	12.51675041	7.676846232	1.365495705	11.84688547	6.929838745
gi.169950562.gb.ACB05815.1..Mole.	19.313	38.953	19.804	9.165	38.298	61.702	35.679	18.003	17.676	118	238	121	56	234	377	218	110	108	63.50245499	0.258112343	0.282401838	0.488674304	-0.055515548	-0.297839607	-0.06690671	0.017659574	0.113404255	-0.010392799	0.01811784	0.107119476	-0.004779051	3.608183306	16.29445674	-10.67426965	-15.94610819	14.22057666	-10.65815503	-15.28134138	14.29591348	-10.63614804	-14.83317827	14.87479512	-10.70518362	-14.3916241	23.54294793	-9.004017645	-16.11791214	16.29446153	-10.67379101
gi.83305645.sp.Q92450.3.SODM_ASPFU.Mole.	27.619	49.048	28.095	15.714	56.667	43.333	23.333	13.81	9.524	58	103	59	33	119	91	49	29	20	75.80952381	-0.074824865	-0.069336418	0.190619048	-0.06352381	-0.074190476	-0.020809524	-0.093952381	0.117714286	0.104428571	-0.014047619	0.122	0.040761905	1.198047619	10.40990272	0.723070027	-2.977243354	9.904119584	0.759928819	-2.329937516	9.938597404	0.781306793	-1.894041613	10.21119493	0.702975715	-1.982400201	11.6830544	1.757780009	-2.9405142	10.40990285	0.723083702
gi.92.emb.CAA42516.1..Mole.	20.561	41.589	27.57	11.682	52.336	47.664	27.103	12.15	14.953	44	89	59	25	112	102	58	26	32	85.18691589	-0.003289886	-0.003461306	0.19864486	-0.166635514	-0.275373832	-0.077943925	-0.095794393	0.018691589	0.003785047	-0.021495327	0.148271028	0.01135514	1.56728972	-1.767152527	-10.65750125	-14.72663807	-2.380035172	-10.63686574	-14.11752035	-2.359965497	-10.59925962	-13.72477308	-2.196734213	-10.67881825	-13.81314396	0.465868759	-10.00541292	-14.33918549	-1.767152117	-10.65746022
gi.14423661.sp.P92919.1.CB23_APIGR.Mole.	34.47	57.197	31.439	11.742	64.015	35.985	19.697	9.47	10.227	91	151	83	31	169	95	52	25	27	82.08333333	-0.016103228	-0.014840614	0.120643939	-0.214431818	0.028674242	-0.040568182	-0.144962121	0.167045455	0.173674242	0.003787879	0.16905303	-0.010984848	0.771893939	1.212007956	-4.851082891	-8.449711343	0.614031977	-4.829742711	-7.828008376	0.645769011	-4.792620682	-7.494751268	0.896473739	-4.873150054	-7.759738426	2.743838132	-4.427544814	-7.998137997	1.212008571	-4.851021352
gi.763532.gb.AAC47403.1..Mole.	22.222	37.315	25.947	11.882	42.068	57.932	41.94	22.158	19.782	346	581	404	185	655	902	653	345	308	74.21965318	-0.006820984	-0.007658639	0.307084136	-0.107552987	-0.29822736	-0.036531792	0.05822736	0.13761079	-0.091265254	0.023795761	0.197597945	-0.030924855	2.620224791	73.03867326	-17.46468831	-53.29305278	66.65185786	-17.82824376	-53.24740445	66.96556586	-17.35914631	-47.2356543	69.29454843	-17.38445673	-44.61551476	92.91976786	-9.847648695	-47.72847544	73.0386788	-17.46413446
gi.416636.sp.P00304.2.MPAA3_AMBEL.Mole.	30.693	52.475	24.752	14.851	57.426	42.574	26.733	13.861	12.871	31	53	25	15	58	43	27	14	13	69.5049505	-0.029929248	-0.028043927	0.134455446	-0.112376238	0.017524752	-0.08	-0.081188119	0.06950495	0.046930693	-0.018712871	0.138613861	-0.033663366	1.577623762	2.344243851	-1.055115421	-5.60634534	2.02284614	-1.05866157	-5.050878634	2.043277581	-0.988843749	-4.798396504	2.206463252	-1.072958873	-5.298894979	3.015825725	-0.676814254	-4.366360913	2.344244261	-1.055074395
gi.13940161.emb.CAC37790.1..Mole.	34.877	61.035	27.248	11.444	54.496	45.504	19.346	9.809	9.537	128	224	100	42	200	167	71	36	35	77.02997275	0.04836687	0.046651543	0.157029973	-0.206975477	0.018773842	0.124686649	-0.063896458	0.205504087	0.051989101	-0.094495913	0.055531335	0.037111717	1.412016349	3.697389463	-9.603210518	-22.11960887	2.789299644	-9.727930107	-21.87029026	2.857980758	-9.517889663	-21.12703354	3.371197041	-9.59221827	-21.09761435	5.56639658	-7.925732924	-18.3983547	3.697390352	-9.603121629
P04729.Mole.	23.684	41.776	23.684	7.237	49.013	50.987	5.592	3.618	1.974	72	127	72	22	149	155	17	11	6	72.43421053	0.21694253	0.215120334	0.242894737	-0.217105263	-0.284243421	-0.248848684	0.029046053	-0.090690789	0.001743421	-0.043947368	0.187796053	0.191118421	1.5125	5.735721892	1.792074993	-6.724688123	5.629330178	1.719578273	-6.356389192	5.630286194	1.87457506	-5.982567088	5.640365646	1.789392291	-6.424207398	6.340681559	2.468040591	-3.801688395	5.735722302	1.792116019
gi.281552898.emb.CAM31909.1..Mole.	34.395	52.229	29.299	10.191	55.414	44.586	27.389	13.376	14.013	54	82	46	16	87	70	43	21	22	86.36942675	-0.075937997	-0.077979717	0.150509554	-0.26522293	-0.052165605	0.064394904	-0.110063694	0.155923567	0.032292994	-0.010191083	0.181974522	-0.015286624	1.16044586	1.380663758	-4.911575248	-10.90085937	0.874471233	-4.931729495	-10.38095026	0.903872454	-4.842332489	-9.871213547	1.132697417	-4.923758298	-10.19507854	2.653336892	-4.269434962	-9.437152298	1.380663963	-4.911554735
P04727.Mole.	16.613	37.38	21.725	8.307	46.326	53.674	6.07	4.473	1.597	52	117	68	26	145	168	19	14	5	67.28434505	0.174042248	0.17265975	0.334600639	-0.149872204	-0.374313099	-0.275239617	0.019808307	-0.20115016	-0.003099042	-0.043833866	0.150223642	0.2014377	1.883322684	9.204874151	3.153585909	-4.378402797	9.098685753	3.109457837	-3.958427061	9.102177575	3.23019585	-3.645628506	9.134156339	3.147862303	-3.851764874	9.836381091	4.080433028	-2.195148727	9.204874493	3.153620097
P04726.Mole.	16.892	41.216	21.622	9.122	51.014	48.986	5.743	4.392	1.351	50	122	64	27	151	145	17	13	4	66.85810811	0.162407468	0.156775197	0.305168919	-0.165067568	-0.309121622	-0.270405405	-0.045709459	-0.255777027	0.050506757	-0.0575	0.118648649	0.165472973	1.694864865	9.129443892	4.060504087	-3.393700448	9.038612612	4.016506654	-2.981211371	9.042098598	4.136661222	-2.725082964	9.074083878	4.054978602	-2.872343961	9.634412284	4.876297606	-1.214020027	9.129444371	4.06055195
gi.543491.pir..A53288.Mole.	27.273	56.818	40.909	9.091	63.636	36.364	22.727	9.091	13.636	12	25	18	4	28	16	10	4	6	108.6363636	0.017654284	0.019189796	0.072954545	-0.380454545	-0.142272727	-0.013181818	-0.2175	0.061136364	0.085	-0.023636364	0.228181818	-0.052272727	0.593636364	-1.173022128	-2.099118729	-3.863305148	-1.309080035	-2.057735784	-3.20278279	-1.303825155	-2.040599851	-3.146775593	-1.250018756	-2.127244383	-3.765037101	-0.842320455	-2.056689077	-3.569812643	-1.17302206	-2.099111891
P04724.Mole.	16.835	39.057	21.886	9.091	49.495	50.505	6.061	4.377	1.684	50	116	65	27	147	150	18	13	5	68.24915825	0.17044871	0.169261773	0.293164983	-0.151649832	-0.336498316	-0.260673401	-0.008148148	-0.215622896	0.015791246	-0.033636364	0.142188552	0.190505051	1.734208754	8.295269481	3.013668829	-5.33058495	8.188920482	2.955164924	-4.956507338	8.192602127	3.092902421	-4.627364385	8.224593923	3.011870729	-4.715750011	8.874551487	3.868161976	-2.842184999	8.295269892	3.013709855
P04723.Mole.	18.794	41.844	21.986	10.284	49.645	50.355	6.738	4.61	2.128	53	118	62	29	140	142	19	13	6	66.38297872	0.158493847	0.150578497	0.296347518	-0.158191489	-0.31429078	-0.210780142	-0.03358156	-0.232659574	0.035425532	-0.076808511	0.146312057	0.178156028	1.653156028	7.189384038	-0.66354976	-8.461254094	7.067836041	-0.708056308	-8.055623414	7.071322877	-0.587816808	-7.791031144	7.103314673	-0.6688485	-7.87941677	8.000049219	0.48391325	-6.294352093	7.189384312	-0.66352241
P04722.Mole.	16.151	38.144	21.993	10.997	49.485	50.515	7.56	5.155	2.405	47	111	64	32	144	147	22	15	7	69.00343643	0.150905765	0.149879714	0.286460481	-0.120137457	-0.34185567	-0.226391753	-0.024364261	-0.219072165	0.022680412	-0.03766323	0.130412371	0.189140893	1.695223368	8.264820321	-0.569865682	-8.387646585	8.127914986	-0.614524992	-7.976499977	8.131401538	-0.494313802	-7.714728995	8.163386818	-0.575996422	-7.861989991	9.202025689	0.688814569	-6.201904789	8.264820663	-0.569831494
P04721.Mole.	14.504	35.878	22.901	8.779	47.328	52.672	8.015	5.725	2.29	38	94	60	23	124	138	21	15	6	74.00763359	0.183947386	0.189525549	0.310076336	-0.14221374	-0.39221374	-0.278625954	0.001259542	-0.198816794	0.003587786	-0.021641221	0.133053435	0.199465649	1.816221374	9.372218335	3.25150821	-2.66812378	9.250991385	3.235737772	-2.1715557	9.254100361	3.322156784	-1.922602301	9.286072609	3.239172309	-2.18761404	10.07684016	4.10398837	-1.142494519	9.372218677	3.251542398
gi.242253965.emb.CAQ72971.1..Mole.	35.455	53.636	34.545	10.909	58.182	41.818	30.909	13.636	17.273	39	59	38	12	64	46	34	15	19	80.09090909	0.080947022	0.08239989	0.170090909	-0.255909091	-0.026	0.024272727	-0.094545455	0.243090909	0.009	0.105909091	0.298636364	-0.103363636	1.184454545	-2.122322537	-5.046078255	-7.972721207	-2.62837434	-5.022998454	-7.328565973	-2.590801219	-4.98587783	-7.001072999	-2.296389092	-5.069821747	-7.619307468	-1.400236732	-4.852127968	-7.412711344	-2.1223224	-5.04606458
gi.242253967.emb.CAQ72972.1..Mole.	33.028	46.789	31.193	11.927	54.128	45.872	34.862	16.514	18.349	36	51	34	13	59	50	38	18	20	78.16513761	0.021917619	0.023255369	0.227522936	-0.184862385	-0.047155963	0.04266055	-0.05293578	0.259174312	-0.010825688	0.132201835	0.253027523	-0.140550459	1.397614679	0.138103473	-3.998654099	-7.822714438	-0.352522148	-3.989663055	-7.203293149	-0.320584838	-3.934496512	-6.751758695	-0.069925723	-4.019582377	-7.428873451	1.100315969	-3.653994869	-6.933082306	0.138103541	-3.998647261
gi.112558.pir..B37330.Mole.	28.774	53.774	23.113	11.792	50.943	49.057	23.585	13.679	9.906	61	114	49	25	108	104	50	29	21	63.06603774	0.049909676	0.047429451	0.224056604	-0.159622642	-0.073066038	0.017783019	0.015707547	0.085660377	0.024150943	-0.120424528	0.045471698	-0.007216981	1.912830189	10.21414372	2.985669738	-6.418340737	9.73814253	2.908818518	-6.041647304	9.76539728	3.067441983	-5.344606961	9.972362027	2.987072519	-5.550723665	11.52371676	3.888266136	-3.660755397	10.21414433	2.985731277
gi.242253961.emb.CAQ72969.1..Mole.	37.273	51.818	30.909	10	53.636	46.364	32.727	14.545	18.182	41	57	34	11	59	51	36	16	20	73	-0.028081637	-0.027875018	0.241727273	-0.226909091	0.006636364	-0.002636364	-0.052090909	0.262454545	-0.028727273	0.096454545	0.296818182	-0.096363636	1.411090909	-1.863734248	-5.090444653	-8.793072018	-2.369831252	-5.081605751	-8.17563937	-2.334978207	-5.026670702	-7.749618383	-2.062445844	-5.111511058	-8.426730681	-1.010737528	-4.856510237	-7.897323016	-1.86373418	-5.090437816
gi.242253963.emb.CAQ72970.1..Mole.	33.028	47.706	36.697	9.174	56.881	43.119	33.945	15.596	18.349	36	52	40	10	62	47	37	17	20	88.0733945	-0.054835638	-0.05953966	0.180183486	-0.288165138	-0.094770642	-0.022293578	-0.059816514	0.223394495	-0.013853211	0.116055046	0.295321101	-0.113027523	1.151100917	-0.863236475	-4.04303406	-6.990062979	-1.369173946	-4.019926069	-6.335764466	-1.334511007	-3.982018815	-5.928909163	-1.061978644	-4.06685917	-6.606021462	-0.010641519	-3.847007196	-6.43560952	-0.863236406	-4.043027223
Q5FX67.Mole.	32.061	53.435	29.771	8.397	64.122	35.878	19.084	7.634	11.45	42	70	39	11	84	47	25	10	15	88.54961832	0.091451275	0.088307315	0.119236641	-0.244045802	0.004122137	-0.044961832	-0.176641221	0.163282443	0.109694656	0.065725191	0.104198473	0.105725191	0.636183206	-3.322595638	-7.004953518	-10.91582207	-3.674551379	-6.994824192	-10.33785333	-3.654311546	-6.942184336	-10.11876552	-3.491112842	-7.024997604	-10.50151326	-2.503587738	-6.662566648	-10.04411985	-3.322595501	-7.004939843
gi.59800143.sp.P69196.1.POLC1_BRANA.Mole.	30.38	53.165	26.582	8.861	49.367	50.633	35.443	13.924	21.519	24	42	21	7	39	40	28	11	17	65.56962025	-0.199316506	-0.198574992	0.305822785	-0.242911392	-0.097594937	-0.001012658	-0.144177215	0.211898734	-0.083417722	0.027721519	0.203417722	-0.08443038	1.953291139	-4.176226146	-6.996683129	-8.942861339	-4.604989443	-6.958557518	-8.266918533	-4.576374712	-6.9398775	-8.086161135	-4.347588845	-7.025208876	-8.763278349	-3.432585017	-6.839480876	-8.668654615	-4.176226009	-6.996669454
gi.1480457.gb.AAC49447.1..Mole.	34.437	56.291	25.166	0.662	41.722	58.278	41.06	9.272	31.788	52	85	38	1	63	88	62	14	48	39.73509934	0.062248278	0.046932874	0.707682119	-0.37781457	-0.137615894	-0.292649007	-0.193443709	-0.20410596	-0.092516556	-0.20013245	0.466423841	0.084768212	2.581589404	-26.2777785	-34.92693307	-37.0934159	-27.05886869	-34.89436815	-36.40892919	-27.05358718	-34.87456979	-36.09496284	-26.99978729	-34.96186525	-36.77209971	-22.79000759	-34.72650257	-36.85693588	-26.2777785	-34.92693307
gi.162811.gb.AAA30433.1..Mole.	27.895	51.579	29.474	10.526	54.211	45.789	17.368	9.474	7.895	53	98	56	20	103	87	33	18	15	82.15789474	0.072094095	0.069305855	0.135	-0.291052632	-0.213684211	-0.071947368	-0.095210526	-0.052578947	0.060052632	-0.207052632	0.167473684	0.019210526	1.218684211	4.957450448	0.086276637	-4.334735985	4.667378165	0.096807727	-3.766209217	4.675954209	0.150288632	-3.453531402	4.751685985	0.069097033	-3.600787483	6.055445464	0.541188795	-3.561307149	4.95745079	0.086310825
gi.59800146.sp.P69199.1.POLC2_BRARA.Mole.	31.325	51.807	26.506	10.843	48.193	51.807	36.145	15.663	20.482	26	43	22	9	40	43	30	13	17	66.02409639	-0.148606831	-0.147274775	0.321566265	-0.166626506	-0.079156627	0.091325301	-0.099036145	0.26373494	-0.066385542	0.068192771	0.19060241	-0.080963855	2.226024096	-2.452651172	-5.909766617	-8.090060469	-2.912357882	-5.872009844	-7.423152535	-2.877906694	-5.853294302	-7.245215785	-2.605361299	-5.936832802	-7.804577341	-1.769579586	-5.645035485	-7.849009449	-2.452650967	-5.909746104
P81496.Mole.	33.333	48.148	25.926	11.111	55.556	44.444	25.926	11.111	14.815	9	13	7	3	15	12	7	3	4	61.48148148	0.001193658	0.001218793	0.124814815	-0.201111111	-0.09037037	0.026296296	0.219259259	-0.047037037	-0.036296296	0.02037037	0.287037037	0.037777778	2.402222222	-0.321698705	-1.243751602	-5.34793371	-0.396577353	-1.244524836	-4.801516154	-0.396589462	-1.176425974	-4.693655117	-0.386523042	-1.262910599	-5.25304617	-0.024436864	-1.088215204	-4.047880224	-0.3216985	-1.243731089
Q5IZZ5.Mole.	44.348	73.913	35.652	3.478	63.478	36.522	10.435	7.826	2.609	51	85	41	4	73	42	12	9	3	93.2173913	-0.038724427	-0.038278218	0.058434783	-0.514086957	0.124086957	0.09773913	0.023913043	0.104782609	0.157304348	-0.124608696	0.105826087	0.054086957	0.475130435	6.232533295	4.554830052	-4.502220644	6.141115407	4.468628391	-4.155138046	6.148109658	4.641855386	-3.651630608	6.201922574	4.555861782	-4.211016744	6.397715749	5.043690195	-1.236882016	6.232533501	4.554850565
gi.108935817.sp.P40108.2.ALDH_DAVTA.Mole.	32.863	55.444	30.645	10.282	56.25	43.75	22.984	11.895	11.089	163	275	152	51	279	217	114	59	55	83.56854839	-0.006252192	-0.006455929	0.151612903	-0.241350806	-0.045282258	0.016008065	-0.091290323	0.203669355	0.060403226	-0.038971774	0.153991935	-0.002580645	1.137741935	10.2036878	-2.795383824	-13.50919391	8.957980113	-2.881346504	-13.09898898	9.031996725	-2.715420275	-11.74422765	9.588959504	-2.789257861	-11.71480354	13.22610082	-1.651850936	-11.01609849	10.20368855	-2.79530861
gi.14148981.emb.CAC39110.1..Mole.	39.08	59.77	24.138	1.149	37.931	62.069	25.287	12.644	12.644	34	52	21	1	33	54	22	11	11	50.57471264	-0.073928102	-0.064120719	0.554827586	-0.275632184	-0.074827586	-0.088390805	0.048505747	0.31091954	-0.022988506	-0.093448276	0.23908046	0.06954023	2.535057471	1.287651435	-0.095371845	-2.004239877	1.012921019	-0.055389548	-1.324972136	1.029867824	-0.036282062	-1.090367155	1.171160699	-0.12259548	-1.767494201	1.761551114	-0.051327404	-1.746837458	1.287651503	-0.095365008
gi.21725630.emb.CAD38396.1..Mole.	50.523	66.202	42.857	8.014	63.763	36.237	20.557	10.801	9.756	145	190	123	23	183	104	59	31	28	73.97212544	-0.035009376	-0.028171915	0.216027875	-0.390418118	0.0728223	-0.054355401	-0.049303136	0.13630662	0.227770035	-0.123379791	0.510209059	0.027839721	0.609686411	6.931578054	2.012966897	-1.438725112	6.380287965	2.0488491	-0.781256994	6.400200285	2.072701609	-0.090224822	6.563444601	1.994444835	-0.060844957	8.658031117	2.181707463	-1.524881079	6.93157819	2.012980572
Q2TUH5.Mole.	31.206	53.901	34.043	9.929	60.284	39.716	22.695	13.475	9.22	44	76	48	14	85	56	32	19	13	95.39007092	-0.049981848	-0.054939499	0.063617021	-0.311631206	-0.091843972	0.060638298	-0.038865248	0.123971631	0.069929078	0.042340426	0.141276596	0.062695035	0.58141844	6.979083143	0.163187884	-7.311916748	6.657208545	0.117005276	-6.851182171	6.678238351	0.240710464	-6.269137395	6.841424023	0.15659534	-6.76963587	7.862352473	1.093797169	-5.118350064	6.979083143	0.163187884
gi.1169531.sp.P42040.ENO_CLAHE.Mole.	32.273	54.545	33.182	8.864	54.091	45.909	26.818	12.727	14.091	142	240	146	39	238	202	118	56	62	86.54545455	-0.053409437	-0.055254402	0.211727273	-0.260659091	-0.088568182	-0.000909091	-0.092363636	0.180659091	0.034863636	-0.031522727	0.202818182	0.006681818	1.493340909	0.905468059	-11.59290974	-17.47540102	-0.539618676	-11.59589714	-16.87490026	-0.449265232	-11.53522036	-15.95258171	0.238950067	-11.60628303	-15.80539211	4.050698366	-10.783709	-16.97460762	0.905469085	-11.59280718
gi.666007.dbj.BAA04556.1..Mole.	31.724	51.034	24.138	6.207	49.655	50.345	37.241	15.172	22.069	46	74	35	9	72	73	54	22	32	62	0.028637196	0.027288145	0.46737931	-0.16662069	-0.011724138	-0.080275862	-0.110206897	0.206344828	0.002068966	0.141931034	0.219793103	-0.020758621	2.276413793	-6.052713446	-11.02427099	-14.24525967	-6.773890169	-11.00414139	-13.60088091	-6.733388988	-10.96602014	-13.17979634	-6.41709058	-11.04841669	-13.68027761	-4.426326985	-10.81692105	-13.75028308	-6.052713104	-11.02423681
A7L499.Mole.	21.528	39.583	27.083	9.722	52.778	47.222	31.25	13.889	17.361	31	57	39	14	76	68	45	20	25	87.43055556	0.031062756	0.033575167	0.154236111	-0.213611111	-0.25125	-0.051458333	-0.049583333	0.108888889	-0.055486111	0.027916667	0.073263889	-0.084097222	1.484444444	-1.937991807	-7.038421574	-11.95261336	-2.490097585	-7.044841798	-11.38614466	-2.46088647	-6.972472586	-10.89557363	-2.232074538	-7.055200251	-11.33718936	-0.549214871	-6.649997009	-10.79853694	-1.937991602	-7.038401061
gi.18637.emb.CAA33216.1..Mole.	26.392	49.278	24.948	8.454	48.866	51.134	22.062	10.722	11.34	128	239	121	41	237	248	107	52	55	72	0.14594162	0.151449423	0.303917526	-0.171360825	-0.15	-0.030226804	-0.004474227	0.141443299	0.023360825	-0.019340206	0.093731959	0.018680412	2.189958763	4.124738733	-7.147612888	-18.44945079	2.987007736	-7.261441183	-18.13584138	3.040918174	-7.067460613	-17.30380983	3.444761701	-7.1436677	-17.33327829	7.386264009	-6.249285911	-15.10823375	4.124740716	-7.147414597
gi.18744.emb.CAA42646.1..Mole.	32.911	57.595	31.646	9.494	55.063	44.937	27.215	11.392	15.823	52	91	50	15	87	71	43	18	25	83.41772152	-0.08348332	-0.081203269	0.24778481	-0.254936709	-0.048987342	0.029746835	-0.174746835	0.17221519	0.043670886	-0.043227848	0.198417722	-0.043101266	1.193734177	-4.122007697	-8.899510117	-11.62648151	-4.70457898	-8.863560856	-10.96509668	-4.670105863	-8.842653086	-10.57458577	-4.397534404	-8.923587875	-10.89844584	-2.847626547	-8.626966606	-11.51568787	-4.122007697	-8.899510117
gi.1364212.emb.CAA44343.1..Mole.	27.273	56.818	30.682	6.818	53.409	46.591	28.409	12.5	15.909	24	50	27	6	47	41	25	11	14	89.65909091	0.036810302	0.040733962	0.14375	-0.354318182	-0.132727273	0.026931818	0.007954545	-0.032272727	-0.080909091	-0.055909091	0.102727273	-0.013863636	1.847954545	-1.400017017	-4.287680956	-11.15024692	-1.737251511	-4.334271756	-10.70692341	-1.716244199	-4.212815416	-10.34309536	-1.553052012	-4.296279612	-10.78471847	-0.705940586	-3.904715977	-8.92045847	-1.400016675	-4.287646768
gi.1364213.emb.CAA44344.1..Mole.	29.348	55.435	34.783	5.435	57.609	42.391	27.174	9.783	17.391	27	51	32	5	53	39	25	9	16	101.7391304	0.041540924	0.046464406	0.098369565	-0.362717391	-0.071304348	-0.000869565	-0.006630435	0.071413043	-0.090543478	0.024130435	0.111086957	0.001195652	1.29	-5.069177858	-7.37530749	-14.1062859	-5.452598825	-7.422397237	-13.65746654	-5.428669943	-7.300588947	-13.26248181	-5.243611023	-7.384458561	-13.76297783	-4.336485699	-7.100703623	-11.86830185	-5.069177653	-7.375286977
gi.83300369.sp.O60024.2.ALL4_ASPFU.Mole.	39.441	61.18	27.329	12.422	54.348	45.652	22.671	10.87	11.801	127	197	88	40	175	147	73	35	38	69.40993789	-0.012261877	-0.010454268	0.254782609	-0.149378882	0.096118012	0.04052795	-0.100217391	0.205093168	0.095900621	-0.061335404	0.183881988	0.069223602	1.332546584	0.57275811	-14.1653821	-21.20836416	-0.302932234	-14.19013019	-20.69508464	-0.250176999	-14.09977254	-20.11726787	0.153653497	-14.17728149	-20.26448708	2.996299933	-12.63436526	-19.80735837	0.57275852	-14.16534108
Q84T91.Mole.	36.429	55.714	38.571	10	62.857	37.143	17.143	12.143	5	51	78	54	14	88	52	24	17	7	101.0714286	0.276808912	0.283338857	0.038714286	-0.337714286	-0.090428571	-0.0395	-0.083	0.121642857	0.215142857	-0.0565	0.212071429	0.109714286	0.600428571	10.2623492	4.444762098	2.032449801	10.07999102	4.485671291	2.694112467	10.09108358	4.502964607	2.758706364	10.18864299	4.417462024	2.199325143	10.86951105	5.14525972	2.31001969	10.26234968	4.444809962
gi.18639.emb.CAA33217.1..Mole.	25.988	48.233	24.116	9.979	49.064	50.936	22.453	11.227	11.227	125	232	116	48	236	245	108	54	54	70.56133056	0.166322997	0.173180966	0.281164241	-0.16014553	-0.158316008	-0.020810811	-0.012889813	0.113430353	0.024490644	-0.025530146	0.104199584	-0.004594595	2.145405405	6.961589977	-6.012323836	-18.20752364	5.870000543	-6.139865149	-17.92393785	5.918266982	-5.928657206	-17.04722747	6.278357498	-6.006006242	-17.13557622	10.3680359	-4.855513575	-14.51230186	6.96159196	-6.012125545
P35785.Mole.	24.51	50.49	21.078	13.725	50	50	27.451	17.157	10.294	50	103	43	28	102	102	56	35	21	61.12745098	0.016325823	0.015913681	0.28122549	-0.051372549	-0.092254902	0.030980392	0.027303922	0.107745098	0.035343137	-0.031078431	0.036715686	-0.018333333	1.969607843	16.12316379	8.069499062	-2.086818812	15.64716154	7.992541756	-1.717842528	15.67444405	8.153940894	-0.75155788	15.88144138	8.076826069	-0.663297729	17.48534094	9.080101652	0.509334707	16.12316406	8.069526412
gi.112824341.gb.ABI26088.1..Mole.	28.994	49.112	25.444	11.834	50.888	49.112	32.544	13.018	19.527	49	83	43	20	86	83	55	22	33	73.84615385	-0.038615906	-0.03798217	0.216508876	-0.145680473	-0.122485207	0.03035503	-0.128402367	0.222840237	-0.065207101	-0.00704142	0.193609467	-0.056272189	1.673136095	-6.979198623	-12.03074526	-15.92291547	-7.731208603	-12.01137339	-15.31338307	-7.687780297	-11.97234505	-14.80729295	-7.349556513	-12.04928867	-14.83676879	-5.335509536	-11.82507791	-15.58940832	-6.979198486	-12.03073159
Q93YI9.Mole.	32.824	50.382	29.008	8.397	60.305	39.695	19.084	7.634	11.45	43	66	38	11	79	52	25	10	15	86.41221374	0.090991725	0.08744659	0.110992366	-0.250229008	-0.043358779	-0.045419847	-0.128167939	0.171450382	0.06648855	-0.01	0.115572519	0.070152672	0.875801527	-3.138936672	-6.094675017	-9.917808067	-3.475421175	-6.084407956	-9.33917004	-3.458099995	-6.031828327	-9.122903837	-3.31677454	-6.114887106	-9.505654029	-2.315957351	-5.861183349	-9.047602819	-3.138936467	-6.094654504
Q5K4L4.Mole.	34.423	54.423	25	10.769	48.654	51.346	25.385	12.692	12.692	179	283	130	56	253	267	132	66	66	63.46153846	0.105344285	0.095003039	0.312807692	-0.176211538	-0.066980769	-0.029615385	-0.041096154	0.151461538	0.051961538	-0.070307692	0.233403846	-0.031288462	1.906711538	8.037234902	-7.491501216	-15.26717381	6.638696942	-7.522820812	-14.72580839	6.709016685	-7.426844633	-13.62336314	7.244119249	-7.499625875	-13.47619074	11.98032922	-6.375940362	-14.12646062	8.037236201	-7.491371301
Q05FZ2.Mole.	19.637	45.619	23.565	15.106	50.151	49.849	27.19	15.408	11.782	65	151	78	50	166	165	90	51	39	76.19335347	-0.011749038	-0.012711035	0.159365559	-0.066888218	-0.201722054	0.015861027	-0.052960725	0.141057402	-0.010725076	-0.061299094	0.018429003	-0.067643505	1.991661631	16.19170078	6.280020064	-1.151227413	15.2851798	6.254776637	-0.647543867	15.34087928	6.347752319	0.179890709	15.76663515	6.275696309	0.503676926	18.31680316	7.149594247	0.018204792	16.19170194	6.280136303
gi.152031631.sp.P82615.3.LATH_HORSE.Mole.	25	49.561	42.105	4.386	60.088	39.912	16.667	5.702	10.965	57	113	96	10	137	91	38	13	25	144.9122807	-0.123706116	-0.15305764	-0.044254386	-0.416096491	-0.196710526	0.019868421	-0.114210526	0.188815789	0.004912281	-0.027017544	-0.036710526	0.014517544	0.479561404	-9.218544385	-13.17793278	-18.41119702	-9.832695445	-13.19925265	-17.89196338	-9.791645592	-13.11221193	-17.62313462	-9.475347184	-13.19460848	-18.12361589	-8.108354877	-12.86433275	-16.83135089	-9.218543907	-13.17788491
gi.548660.sp.Q01883.RA17_ORYSA.Mole.	37.037	59.259	30.864	10.494	64.198	35.802	20.37	11.728	8.642	60	96	50	17	104	58	33	19	14	77.71604938	0.120147531	0.114474347	0.079197531	-0.263333333	0.058888889	-6.17E-05	0.032222222	0.035493827	0.144382716	0.023148148	0.147469136	0.080185185	1.289382716	6.141588863	-0.116551952	-10.5134662	5.788244468	-0.220410078	-10.22196386	5.812928307	-0.031037127	-9.804043057	5.998006775	-0.112953957	-10.12791296	6.99116458	0.856080584	-6.947121896	6.141589751	-0.116463062
gi.41017429.sp.P83542.1.PA1_POLGA.Mole.	16.667	38.095	23.81	11.905	42.857	57.143	40.476	21.429	19.048	7	16	10	5	18	24	17	9	8	90.47619048	0.113876224	0.140514352	0.242857143	-0.126666667	-0.285714286	0.084285714	-0.042380952	0.14547619	-0.123333333	0.011428571	0.00047619	-0.167857143	2.490952381	1.882725427	-0.056101044	-2.862499577	1.684850041	-0.029647268	-2.235082839	1.696142023	0.005605631	-2.06067546	1.793701435	-0.079896952	-2.62005668	2.30108919	0.133965096	-2.274054654	1.882725564	-0.056087369
gi.162929.gb.AAA30479.1..Mole.	22.072	41.441	24.324	11.712	43.694	56.306	27.928	15.315	12.613	49	92	54	26	97	125	62	34	28	73.73873874	0.102242148	0.107000965	0.221756757	-0.158558559	-0.333783784	-0.061621622	0.026621622	0.07454955	-0.060315315	-0.147792793	0.162567568	-0.033603604	2.052027027	10.02651607	3.056106073	-2.849714204	9.52116117	3.049600906	-2.300167843	9.532887566	3.124327806	-1.562924726	9.630512139	3.045334501	-1.533552236	12.02920163	3.561138282	-1.90894152	10.02651648	3.056147099
gi.162927.gb.AAA30478.1..Mole.	19.737	39.474	26.316	3.947	40.789	59.211	32.895	11.842	21.053	15	30	20	3	31	45	25	9	16	88.42105263	-0.105831306	-0.118306758	0.381052632	-0.248947368	-0.360526316	-0.132631579	-0.067236842	0.077631579	-0.146447368	0.003552632	0.197236842	0.036052632	2.368157895	-4.695175405	-7.084462926	-9.133917477	-5.015755616	-7.045526109	-8.474502351	-5.004653739	-7.027301005	-8.319260657	-4.907087812	-7.11215266	-8.819766506	-3.73851371	-7.033072399	-8.905502867	-4.695175268	-7.084449251
Q9ZP13.Mole.	34.601	57.414	25.856	10.646	56.654	43.346	28.517	14.829	13.688	91	151	68	28	149	114	75	39	36	69.69581749	-0.019189896	-0.017686788	0.221520913	-0.205437262	0.04581749	-0.049505703	-0.101368821	0.123726236	0.073992395	-0.017642586	0.165703422	-0.038403042	1.332775665	7.058564995	-1.042413513	-10.08521263	6.228586339	-1.109089079	-9.652715045	6.279033046	-0.963728784	-8.634694742	6.660990294	-1.041483237	-8.78191641	8.971082057	-0.279074995	-7.786882781	7.058565405	-1.042372487
gi.256635.gb.AAB23482.1..Mole.	28.571	51.232	31.034	10.837	58.128	41.872	22.66	10.345	12.315	58	104	63	22	118	85	46	21	25	93.15270936	0.105120376	0.115350664	0.042463054	-0.263054187	-0.111724138	-0.000591133	-0.100640394	0.135566502	0.00226601	-0.018866995	0.125615764	-0.039901478	1.150344828	-1.219088325	-5.229957356	-11.65154074	-1.833399009	-5.265555436	-11.16847602	-1.792141172	-5.159699654	-10.70752764	-1.475823216	-5.240143422	-11.0313828	-0.108508953	-4.879638437	-9.835795193	-1.219087709	-5.229895817
gi.256636.gb.AAB23483.1..Mole.	27.451	50.98	29.902	11.765	57.353	42.647	23.039	11.765	11.275	56	104	61	24	117	87	47	24	23	90.29411765	0.145685226	0.159065551	0.05754902	-0.239901961	-0.124852941	0.017205882	-0.088235294	0.125	0.024460784	-0.035441176	0.105098039	-0.055392157	1.222156863	3.542813204	-1.142061614	-7.785452039	2.990160664	-1.176979796	-7.303255822	3.025587032	-1.070661023	-6.791280509	3.298165007	-1.150944884	-7.056265209	4.6713684	-0.682671328	-6.000791699	3.54281382	-1.142000075
gi.75140047.sp.Q7M263.Q7M263_SECCE.Mole.	56.25	81.25	37.5	6.25	75	25	12.5	6.25	6.25	9	13	6	1	12	4	2	1	1	37.5	-0.299073392	-0.126502606	0.478125	-0.37125	0.376875	-0.173125	-0.196875	-0.163125	0.43875	-0.06	0.511875	0.056875	0.61125	0.088046617	-0.107235328	-1.801087039	0.04424926	-0.06468938	-1.145195174	0.046580784	-0.048083878	-1.137394582	0.078513935	-0.13497392	-1.755658547	0.105766223	-0.069491418	-1.492377121	0.088046617	-0.107235328
gi.27818335.gb.AAO24900.1..Mole.	43.939	68.182	20.455	8.333	62.879	37.121	22.727	12.879	9.848	58	90	27	11	83	49	30	17	13	41.59090909	0.214402877	0.148957718	0.345833333	-0.314166667	0.264318182	-0.058257576	-0.079015152	-0.156287879	0.199015152	-0.011969697	0.204166667	-0.068106061	1.081136364	5.342556545	0.700741319	-9.650550619	5.035515901	0.597704467	-9.32866088	5.054398018	0.790514254	-8.570719825	5.195710442	0.70615362	-9.071220758	6.126155907	1.45405649	-6.126844221	5.342556614	0.700748156
Q8L5L6.Mole.	23.881	42.91	22.388	11.94	46.828	53.172	34.888	17.351	17.537	128	230	120	64	251	285	187	93	94	65.09328358	0.12031857	0.126578042	0.304123134	-0.115708955	-0.203824627	-0.06244403	-0.01505597	0.085485075	-0.029309701	0.02108209	0.185018657	-0.047742537	2.313097015	11.32697779	-12.46033184	-27.54688747	9.497144567	-12.61143157	-27.25915743	9.569043496	-12.37340104	-25.43913991	10.10415909	-12.44488042	-25.17421678	17.55338883	-10.57189082	-23.87966058	11.32697964	-12.46014722
gi.1707908.sp.P02222.2.GLB2_CHITH.Mole.	32.5	51.875	36.25	12.5	61.875	38.125	18.75	10.625	8.125	52	83	58	20	99	61	30	17	13	91	-0.015037232	-0.015227177	0.01425	-0.2513125	-0.110625	0.0073125	-0.040875	0.2039375	0.1053125	-0.0276875	0.1956875	0.00725	0.652	5.25431624	1.129208903	-2.132224675	4.933237313	1.154173025	-1.505237648	4.953294379	1.190518703	-1.234416739	5.116486567	1.107054506	-1.676039843	5.977713477	1.541176939	-1.605912425	5.254316513	1.129236253
O04403.Mole.	40.602	56.391	30.827	6.015	56.391	43.609	25.564	15.038	10.526	54	75	41	8	75	58	34	20	14	80	0.078533409	0.077253659	0.133082707	-0.411052632	-0.014962406	-0.058646617	0.042631579	0.054210526	0.066616541	-0.094887218	0.244661654	-0.004210526	0.987443609	7.971806357	3.712208767	-4.973874	7.711612191	3.638088209	-4.572063396	7.71844005	3.796658118	-3.858097563	7.772252966	3.710664514	-4.417483699	9.002273231	4.285047107	-2.116893623	7.971806562	3.71222928
gi.60116876.gb.AAX14379.1..Mole.	35.135	57.336	31.853	10.039	52.703	47.297	27.027	14.093	12.934	182	297	165	52	273	245	140	73	67	81.40926641	-0.04227677	-0.041564494	0.257393822	-0.224343629	-0.049478764	0.059189189	-0.068166023	0.209517375	0.083610039	-0.034826255	0.195096525	0.043532819	1.529420849	12.46205809	-11.45291133	-19.56577756	10.9245507	-11.47138767	-19.00191838	11.01802579	-11.39233412	-17.9328649	11.72812737	-11.46184942	-17.6679221	16.60475929	-9.173711432	-18.77686263	12.46205911	-11.45280877
gi.51316200.sp.P81826.1.MPAJ4_JUNVI.Mole.	60	80	40	0	40	60	40	20	20	3	4	2	0	2	3	2	1	1	40	-0.658754699	-0.46038108	0.738	-0.464	0.2	-0.008	0.102	0.206	-0.016	-0.048	0.674	-0.12	2.81	0.08805456	-0.10644163	-1.727499483	0.044257772	-0.063838966	-1.066757499	0.046589295	-0.047233464	-1.058956907	0.078515931	-0.134774434	-1.736096244	0.105776223	-0.068492417	-1.40146803	0.08805456	-0.10644163
gi.225810597.gb.ACO34813.1..Mole.	33.333	56.637	28.614	11.504	56.047	43.953	25.074	13.569	11.504	113	192	97	39	190	149	85	46	39	74.54277286	-0.069548741	-0.067407932	0.199321534	-0.214867257	-0.027758112	-0.005339233	-0.102772861	0.12179941	0.096283186	-0.057463127	0.182389381	-0.026814159	1.454129794	11.28399616	1.238121678	-6.552636229	10.39278925	1.198982633	-6.06555792	10.44575868	1.308775711	-5.236007902	10.84960872	1.233219552	-5.206600999	13.46610541	2.147667467	-4.947658121	11.28399712	1.238217405
Q95PM9.Mole.	28.169	47.042	26.761	12.113	51.268	48.732	30.423	16.056	14.366	100	167	95	43	182	173	108	57	51	78.84507042	-0.084315351	-0.086735937	0.197802817	-0.158169014	-0.151464789	0.001521127	-0.035323944	0.165746479	0.032140845	-0.015295775	0.135887324	-0.040450704	1.790366197	11.73089727	-3.378036182	-11.67403554	10.62445338	-3.419926877	-11.17703261	10.68326923	-3.309101248	-10.25389067	11.13086577	-3.384166386	-10.22447885	14.89729209	-2.017393198	-10.09344255	11.73089843	-3.377919942
O04404.Mole.	34.659	62.5	31.818	3.977	60.227	39.773	23.295	14.205	9.091	61	110	56	7	106	70	41	25	16	83.63636364	-0.048010411	-0.047469165	0.206363636	-0.442954545	-0.008295455	-0.122215909	-0.060454545	-0.076477273	0.149261364	-0.052215909	0.147670455	0.041988636	1.183977273	10.65893019	4.893703652	-3.812342298	10.29066456	4.818529091	-3.407646574	10.31207466	4.976298486	-2.78714823	10.4752473	4.890881507	-3.405397447	11.6595078	5.68423805	-0.912152707	10.65893081	4.893765191
gi.34851182.gb.AAP15203.1..Mole.	33.835	50.376	28.571	10.526	62.406	37.594	21.053	9.774	11.278	45	67	38	14	83	50	28	13	15	79.2481203	0.115063528	0.109931183	0.109473684	-0.205112782	-0.01112782	-0.022105263	-0.09887218	0.182330827	0.096315789	0.076992481	0.146090226	0.107669173	0.740300752	-0.504909975	-5.870384487	-10.70455242	-0.857024258	-5.874425346	-10.15462475	-0.836589049	-5.804230871	-9.865343684	-0.673396862	-5.887695067	-10.30696679	0.419745283	-5.270346568	-9.486486075	-0.504909838	-5.870370812
gi.34851180.gb.AAP15202.1..Mole.	31.298	51.908	27.481	9.924	62.595	37.405	19.847	8.397	11.45	41	68	36	13	82	49	26	11	15	83.35877863	0.099836736	0.094228008	0.117633588	-0.221221374	-0.019770992	-0.026793893	-0.169694656	0.13870229	0.106793893	0.021832061	0.082137405	0.080992366	0.718015267	-2.320754754	-6.912846836	-10.91481106	-2.657239324	-6.902586463	-10.33684102	-2.639917861	-6.849978523	-10.11775353	-2.498592405	-6.933037302	-10.50050372	-1.392530259	-6.459653331	-10.04159263	-2.320754617	-6.91283316
gi.4204917.gb.AAD10850.1..Mole.	17.164	32.09	33.582	8.955	44.776	55.224	37.313	17.91	19.403	23	43	45	12	60	74	50	24	26	103.4328358	0.091482634	0.11579234	0.229776119	-0.195820896	-0.406641791	-0.039328358	0.045074627	0.128059701	-0.120820896	0.070298507	0.149552239	0.017761194	2.102313433	1.141638185	-6.711697584	-10.94007938	0.605277157	-6.70371817	-10.32968284	0.62845559	-6.649024031	-9.914948286	0.813507993	-6.733544573	-10.47431967	2.874990426	-6.027981115	-10.07283861	1.141638527	-6.711663396
gi.7388028.sp.O24248.1.PRU1_PRUAV.Mole.	30	47.5	25.625	13.75	50.625	49.375	30	15.625	14.375	48	76	41	22	81	79	48	25	23	79.25	-0.086249307	-0.082978943	0.2400625	-0.1361875	-0.134125	0.0553125	-0.137	0.131125	0.0568125	-0.0554375	0.1821875	-0.04325	1.4485625	4.552642579	-3.538883013	-6.979133463	4.062670146	-3.502155219	-6.332496888	4.08547477	-3.480876604	-5.893780975	4.270579302	-3.560189723	-5.982149394	6.116049159	-2.826419857	-6.946850625	4.552642648	-3.538876175
gi.3915587.sp.P19963.ALL1_OLEEU.Mole.	28.082	50	21.918	10.959	52.74	47.26	25.342	13.014	12.329	41	73	32	16	77	69	37	19	18	68.08219178	-0.180094387	-0.178014251	0.184863014	-0.196027397	-0.10369863	-0.01369863	-0.033835616	0.070479452	0.014315068	-0.064520548	0.073013699	-0.057534247	1.696780822	3.267146973	-1.190309582	-8.40766324	2.883952521	-1.237557464	-7.956605235	2.90205699	-1.114580879	-7.442516077	3.043382446	-1.197639658	-7.825266268	4.3660952	-0.692590116	-6.239431884	3.267147383	-1.190268556
gi.50513295.pdb.1PMZ.D.Mole.	30.233	54.651	24.419	8.14	46.512	53.488	36.047	13.953	22.093	26	47	21	7	40	46	31	12	19	66.97674419	-0.085177417	-0.089160971	0.316511628	-0.234302326	-0.073837209	0.027093023	-0.152209302	0.245232558	-0.106511628	0.019883721	0.146860465	-0.124418605	2.657325581	-5.03088293	-7.086304032	-8.856891178	-5.536775988	-7.049033734	-8.183578736	-5.499415468	-7.031189754	-8.093468178	-5.205009857	-7.115784599	-8.770578018	-4.361812871	-7.039252344	-8.561297324	-5.030882452	-7.086256169
gi.22002032.sp.P81430.2.ALL7_OLEEU.Mole.	47.619	71.429	33.333	4.762	47.619	52.381	9.524	0	9.524	10	15	7	1	10	11	2	0	2	92.85714286	0.23027651	0.190150618	0.070952381	-0.503333333	-0.011428571	0.078095238	-0.043333333	0.06047619	-0.152380952	-0.352380952	0.27047619	0.087619048	1.058571429	-1.838863601	-2.153852223	-4.604088135	-1.913649635	-2.125922578	-3.985065611	-1.908209636	-2.092257365	-3.958099015	-1.854403236	-2.178901896	-4.576360522	-1.803420695	-2.077995458	-3.954080618	-1.838863601	-2.153852223
gi.32363376.sp.Q90YK9.3.PRVB_GADMO.Mole.	34.862	54.128	35.78	10.092	56.881	43.119	31.193	12.844	18.349	38	59	39	11	62	47	34	14	20	84.40366972	-0.06015657	-0.06414224	0.187431193	-0.280825688	-0.032477064	0.041743119	-0.115963303	0.242477064	-0.023761468	0.097981651	0.297981651	-0.097247706	1.16559633	-3.955976962	-7.043283268	-9.898114698	-4.477386239	-7.020369606	-9.249779494	-4.439812834	-6.983220671	-8.919465232	-4.145407223	-7.067815516	-9.596575072	-3.159973559	-6.847966658	-9.32077163	-3.955976894	-7.043276431
P13916.Mole.	19.008	41.653	23.14	9.091	43.14	56.86	32.893	15.041	17.851	115	252	140	55	261	344	199	91	108	72.36363636	0.20011378	0.221669974	0.398297521	-0.125157025	-0.274826446	-0.062793388	-0.029702479	0.074214876	-0.036561983	0.011785124	0.110595041	-0.042479339	2.891520661	-2.348087833	-24.46020334	-33.07999119	-4.453704164	-24.51532123	-32.5670287	-4.37153695	-24.40380083	-31.60377519	-3.748934879	-24.4749491	-31.39771759	4.47348541	-23.2617548	-31.59195309	-2.34808455	-24.45987513
Q7XBE3.Mole.	30.968	50.968	14.194	14.194	42.581	57.419	27.742	13.548	14.194	48	79	22	22	66	89	43	21	22	46.51612903	0.039891495	0.032841906	0.336903226	-0.060580645	-0.086967742	0.063225806	0.002193548	0.046645161	-0.046451613	-0.129935484	0.113032258	-0.017806452	2.457935484	1.290574355	-6.825943197	-14.7399088	0.799531376	-6.874760251	-14.31576931	0.826388602	-6.751923017	-13.82437169	1.033366382	-6.830990626	-13.91273765	2.725883612	-5.887987825	-12.64460784	1.290574697	-6.825909009
gi.37654735.gb.AAN02511.2.AF409111_1.Mole.	36.398	55.172	30.268	9.579	55.939	44.061	18.774	11.111	7.663	95	144	79	25	146	115	49	29	20	92.33716475	0.088632356	0.089407904	0.081877395	-0.292490421	-0.027662835	0.037088123	-0.073639847	0.186934866	0.09394636	-0.127471264	0.090651341	-0.022681992	1.136245211	10.95474311	5.036050118	-1.683256902	10.46363629	5.001973859	-1.195518167	10.49614052	5.107884061	-0.72034211	10.74683873	5.026703762	-1.04420464	12.02339374	5.71290202	0.129345834	10.954744	5.036139007
gi.540257.gb.AAA80190.1..Mole.	33.544	57.595	34.177	10.759	55.696	44.304	22.152	12.658	9.494	53	91	54	17	88	70	35	20	15	87.15189873	0.051866226	0.052152906	0.122658228	-0.277025316	-0.064683544	0.002088608	-0.063227848	0.197721519	0.052025316	-0.075886076	0.179936709	-0.058544304	1.065	6.214150694	3.036311189	-0.138336853	5.785002088	3.060399957	0.50760823	5.819664461	3.09825059	0.908820957	6.092209856	3.014712091	0.349459401	6.74978641	3.335973265	0.38292178	6.214150899	3.036331702
gi.3319651.emb.CAA76831.1..Mole.	29.412	52.941	25.882	11.765	49.412	50.588	34.118	14.118	20	25	45	22	10	42	43	29	12	17	65.52941176	-0.103779412	-0.106167966	0.300588235	-0.176	-0.074823529	0.082	-0.126705882	0.186823529	-0.070470588	0.061764706	0.167764706	-0.05	2.079294118	-3.451289014	-7.863167004	-10.71422996	-3.895683159	-7.839455935	-10.07647368	-3.863962871	-7.804007927	-9.904885348	-3.613303755	-7.889093793	-10.5820001	-2.658594135	-7.449229258	-10.08809105	-3.451288809	-7.863146491
gi.626077.pir..A61504.Mole.	39.048	62.381	37.619	8.571	61.429	38.571	22.857	10.476	12.381	82	131	79	18	129	81	48	22	26	89.71428571	-0.102914635	-0.103824735	0.161285714	-0.317047619	0.02947619	0.01852381	-0.119095238	0.189	0.108380952	0.024047619	0.298095238	0.056285714	0.841238095	-1.233587196	-6.952702652	-12.17340412	-1.86293727	-6.960026693	-11.62082519	-1.822052958	-6.887558123	-11.13307417	-1.505728487	-6.967350963	-11.39805395	0.055345669	-6.457704926	-11.06981249	-1.233586922	-6.952675302
gi.11135129.sp.O64432.1.TRXH_BRARA.Mole.	26.016	50.407	40.65	10.569	60.163	39.837	30.081	14.634	15.447	32	62	50	13	74	49	37	18	19	101.5447154	-0.024575853	-0.02933536	0.03195122	-0.344552846	-0.199837398	-0.04804878	-0.06796748	0.066178862	-0.02195122	0.011869919	0.260731707	0.012845528	0.70902439	1.251351033	-3.953150223	-8.698283949	0.837807971	-3.957744629	-8.120571247	0.858261907	-3.885677959	-7.649872386	1.021434546	-3.971094938	-8.268121603	2.419046313	-3.458275979	-7.483144434	1.251351101	-3.953143385
P81729.Mole.	46.154	68.132	19.78	16.484	59.341	40.659	13.187	7.692	5.495	42	62	18	15	54	37	12	7	5	35.6043956	-0.03094428	-0.020309101	0.142527473	-0.06989011	0.279340659	0.108791209	0.136043956	0.023406593	0.072527473	-0.156373626	0.156373626	0.025054945	1.774395604	2.286915279	0.550908483	-8.896713941	2.118363243	0.463413334	-8.590203812	2.134101497	0.63562581	-8.194393138	2.253579769	0.554925232	-8.341644303	2.430135673	1.038113677	-5.722099261	2.286915621	0.550942671
Q8H987.Mole.	31.712	52.335	27.626	10.7	54.28	45.72	22.568	14.786	7.782	163	269	142	55	279	235	116	76	40	80.11673152	0.018098852	0.018870919	0.151653696	-0.224610895	-0.059085603	0.060233463	0.015116732	0.149980545	0.074455253	-0.035214008	0.067898833	-0.003949416	1.464046693	39.06994012	20.42344157	-0.423456518	38.08363263	20.17001784	-0.430373028	38.15411437	20.54227306	1.352965798	38.66733066	20.46794445	1.382384991	41.57522511	22.99428309	6.109891264	39.06994162	20.423592
gi.125659386.dbj.BAF46896.1..Mole.	22.535	41.549	30.986	3.521	38.38	61.62	44.366	17.606	26.761	64	118	88	10	109	175	126	50	76	81.51408451	-0.100508733	-0.116587775	0.444894366	-0.244788732	-0.336126761	-0.12306338	0.034295775	0.157711268	-0.187535211	0.023521127	0.259190141	-0.00971831	3.17165493	-15.84878328	-26.05118876	-30.01367458	-17.44683424	-26.04209091	-29.34964703	-17.36835869	-25.9999999	-28.58534953	-16.76768199	-26.0766011	-28.85029736	-11.75847814	-25.9170777	-29.70359834	-15.84878198	-26.05105884
gi.14285595.sp.O04004.1.NLTP6_AMBAR.Mole.	33.898	61.864	31.356	5.085	58.475	41.525	20.339	12.712	7.627	40	73	37	6	69	49	24	15	9	89.23728814	0.056021955	0.058471632	0.058813559	-0.435508475	-0.000169492	-0.021694915	0.052711864	0.03559322	0.019661017	-0.102033898	0.035932203	-0.058389831	1.111949153	6.85770963	5.469073798	-3.584837573	6.5967898	5.381095465	-3.221651777	6.618388509	5.555742485	-2.596216384	6.781561148	5.470325505	-3.214465602	7.130790675	5.850066758	-0.341827418	6.857709971	5.469107986
gi.76097511.gb.ABA39438.1..Mole.	25.581	57.364	33.333	7.752	53.488	46.512	28.682	16.279	12.403	33	74	43	10	69	60	37	21	16	94.41860465	-0.147166586	-0.175219864	0.192790698	-0.319922481	-0.108914729	0.069767442	-0.068449612	0.098217054	-0.01496124	-0.008914729	0.054651163	0.008062016	1.489379845	6.289419435	1.030727496	-5.440303337	5.859746532	0.997718071	-4.935860574	5.892258863	1.104438201	-4.381444067	6.14293101	1.020654191	-4.940808081	7.062414479	1.703592889	-3.573727287	6.28941964	1.030748008
gi.3062795.dbj.BAA25682.1..Mole.	31.325	50.602	26.506	8.434	60.241	39.759	24.096	18.072	6.024	26	42	22	7	50	33	20	15	5	78.6746988	0.084585694	0.091983536	0.082771084	-0.263614458	-0.029156627	0.025662651	0.164578313	0.061566265	0.090481928	0.115060241	0.052650602	0.008554217	1.440120482	10.28927468	7.692497481	-0.908676692	10.13635745	7.619812613	-0.529124792	10.14900304	7.776545851	0.000602598	10.24657549	7.692345123	-0.44102788	10.54131527	8.253137348	1.966967881	10.28927502	7.692531669
gi.1709542.sp.P53357.1.PA12_DOLMA.Mole.	28.713	49.505	27.723	10.561	54.455	45.545	26.073	15.512	10.561	87	150	84	32	165	138	79	47	32	86.23762376	0.060847317	0.066044775	0.130759076	-0.236006601	-0.109108911	0.043531353	-0.008976898	0.112871287	0.042442244	-0.021485149	0.084455446	-0.074587459	1.485445545	18.57752556	9.755311777	-4.313987902	17.85443515	9.604282719	-4.100623402	17.89728121	9.853096329	-2.834276242	18.21363826	9.776558128	-2.804879172	20.41918457	10.85306276	-0.064159089	18.57752645	9.755400666
gi.1709545.sp.P51528.1.PA1_VESMC.Mole.	31.667	51.667	26	12	52	48	23.667	15	8.667	95	155	78	36	156	144	71	45	26	78.33333333	0.053260864	0.054470186	0.1359	-0.217033333	-0.1065	0.087033333	0.0184	0.1051	0.0517	-0.1062	0.100966667	-0.041433333	1.6295	21.67776804	11.02038735	-3.348903666	21.10870726	10.87088946	-3.161327302	21.13986374	11.11796662	-2.050885428	21.36874735	11.04239916	-1.844872076	23.46017633	12.44442285	0.899247195	21.677769	11.02048308
gi.3062791.dbj.BAA25680.1..Mole.	40.698	62.791	29.07	5.814	62.791	37.209	13.953	6.977	6.977	35	54	25	5	54	32	12	6	6	73.95348837	0.170619945	0.150582177	0.160465116	-0.399534884	0.12755814	-0.010581395	0.030930233	-0.083837209	0.090930233	-0.048488372	0.15127907	-0.034767442	0.792674419	0.73020614	-0.483556042	-8.667511326	0.577402347	-0.556302632	-8.286893972	0.587122793	-0.400278306	-7.822423111	0.662808957	-0.486026399	-8.381806789	1.00751768	-0.139845205	-5.737316364	0.730206209	-0.483549204
O65809.Mole.	31.298	54.198	27.481	10.687	61.832	38.168	20.611	8.397	12.214	41	71	36	14	81	50	27	11	16	81.14503817	0.113426676	0.107468287	0.149770992	-0.196946565	0.009083969	-0.002900763	-0.188778626	0.124961832	0.086793893	0.029465649	0.092824427	0.071374046	0.890763359	-3.432675091	-7.915242018	-11.9884147	-3.830931716	-7.90564767	-11.41530086	-3.804855143	-7.85294398	-11.19621241	-3.597903428	-7.934615299	-11.52007985	-2.600319133	-7.463959947	-11.13253497	-3.432674954	-7.915228343
Q43549.Mole.	29.56	49.686	30.189	13.836	50.943	49.057	29.56	15.094	14.465	47	79	48	22	81	78	47	24	23	87.67295597	-0.064943149	-0.068276002	0.184025157	-0.171761006	-0.168301887	0.105660377	-0.120377358	0.180062893	0.030503145	-0.052578616	0.213459119	-0.017672956	1.392830189	3.552656747	-4.537467059	-7.845238048	3.062684526	-4.500718049	-7.197058043	3.085483597	-4.479994568	-6.81219099	3.270581613	-4.559958615	-6.959434781	5.116067021	-3.824634958	-7.780367527	3.552656884	-4.537453384
gi.1359600.emb.CAA64868.1..Mole.	42.722	61.392	23.101	13.608	57.595	42.405	14.873	8.861	6.013	135	194	73	43	182	134	47	28	19	58.48101266	0.143677277	0.11541606	0.144936709	-0.147341772	0.147278481	0.088449367	0.006139241	0.186518987	0.121993671	-0.11556962	0.125537975	-0.026424051	1.306139241	10.59781694	4.546469458	-10.75480212	10.08952679	4.369293469	-10.66501831	10.12979545	4.648207881	-9.740225611	10.42430531	4.57402788	-9.475329514	11.4833529	5.596453184	-5.77882094	10.59781776	4.546551509
gi.1460058.emb.CAA46317.1..Mole.	31.754	54.028	27.962	13.744	54.976	45.024	20.853	10.9	9.953	67	114	59	29	116	95	44	23	21	73.60189573	-0.031227306	-0.030722289	0.189810427	-0.101516588	-0.030853081	0.120900474	-0.002606635	0.14056872	0.066350711	-0.022890995	0.123459716	0.0692891	1.984312796	3.845470546	-3.880793447	-12.7063276	3.323208846	-3.944420918	-12.35053786	3.358990011	-3.806587129	-12.04678298	3.631620115	-3.881663567	-11.84076471	5.03747945	-2.909412463	-10.30294776	3.845471572	-3.880690882
gi.2443824.gb.AAD13683.1..Mole.	29.56	47.17	27.673	14.465	52.83	47.17	30.818	15.723	15.094	47	75	44	23	84	75	49	25	24	82.83018868	-0.121918228	-0.120007359	0.218553459	-0.126352201	-0.131446541	0.072201258	-0.149371069	0.126981132	0.06245283	-0.017484277	0.199496855	-0.011383648	1.350377358	3.535316264	-5.447657794	-9.021060645	3.014513906	-5.411355025	-8.381264999	3.040234265	-5.390307904	-7.968062553	3.247218561	-5.468724585	-7.997553144	5.168665727	-4.625261899	-8.996957619	3.535316332	-5.447650956
gi.32363133.sp.P83508.1.AVP2_CAVPO.Mole.	26.667	60	20	13.333	46.667	53.333	26.667	13.333	13.333	4	9	3	2	7	8	4	2	2	71.33333333	-0.295762902	-0.230027647	0.239333333	-0.081333333	0.033333333	0.022666667	-0.195333333	0.150666667	-0.078	-0.164666667	-0.026	-0.07	2.460666667	0.161634073	-0.10645163	-1.802078096	0.087007638	-0.064246208	-1.145521728	0.092257248	-0.047637099	-1.140542105	0.146063648	-0.134281631	-1.758803612	0.196675214	-0.068502417	-1.493366122	0.161634142	-0.106444792
Q8S903.Mole.	29.87	53.247	29.87	9.091	53.896	46.104	26.623	12.338	14.286	46	82	46	14	83	71	41	19	22	88.63636364	-0.026808553	-0.027708175	0.192597403	-0.267077922	-0.115909091	0.051818182	-0.159675325	0.165909091	0.026558442	-0.059480519	0.10025974	0.033311688	1.176818182	-0.708731219	-7.676356169	-11.29263397	-1.214445557	-7.653744186	-10.66656245	-1.185624628	-7.61642759	-10.31073536	-0.95680618	-7.698504327	-10.69347572	0.615364539	-7.037555033	-10.80345311	-0.70873115	-7.676349331
gi.21725588.emb.CAD38375.1..Mole.	26.357	58.915	33.333	7.752	56.589	43.411	24.031	11.628	12.403	34	76	43	10	73	56	31	15	16	94.41860465	-0.114704326	-0.130920345	0.193875969	-0.311937984	-0.069302326	0.084496124	-0.09248062	0.059612403	-0.001472868	0.014651163	0.06255814	0.060077519	1.193643411	0.474423354	-5.01411323	-12.22291762	0.075531926	-5.061263024	-11.76748619	0.102390285	-4.938312549	-11.26480342	0.309322453	-5.021936652	-11.76529698	1.361008579	-4.301388691	-10.00944912	0.474423423	-5.014106392
gi.21725586.emb.CAD38374.1..Mole.	26.357	58.915	34.109	7.752	57.364	42.636	24.031	10.853	13.178	34	76	44	10	74	55	31	14	17	95.19379845	-0.135152186	-0.154561931	0.190620155	-0.313488372	-0.06744186	0.085813953	-0.100697674	0.055503876	-0.005891473	0.022248062	0.072868217	0.07255814	1.163023256	-1.359235953	-7.011805813	-14.19224424	-1.773485565	-7.059192868	-13.73880231	-1.746629842	-6.936505804	-13.26163333	-1.539697674	-7.020129907	-13.76212689	-0.398734367	-6.297838433	-11.97113099	-1.359235884	-7.011798975
Q0Z8V0.Mole.	44.444	71.795	38.462	2.564	64.957	35.043	8.547	7.692	0.855	52	84	45	3	76	41	10	9	1	93.41880342	0.0810922	0.081273794	0.041623932	-0.529401709	0.101196581	0.051025641	0.095897436	0.10025641	0.157350427	-0.113247863	0.139401709	0.068803419	0.338888889	8.083010139	7.412786998	-2.397217869	8.037620403	7.31293622	-2.081701466	8.041894578	7.50397764	-1.479666015	8.073834246	7.417738525	-2.03905461	8.104732236	7.828091988	1.184996762	8.083010275	7.412800673
gi.21725584.emb.CAD38373.1..Mole.	27.132	58.915	34.109	7.752	57.364	42.636	24.031	11.628	12.403	35	76	44	10	74	55	31	15	16	95.19379845	-0.116867741	-0.133002125	0.182790698	-0.320775194	-0.064806202	0.076666667	-0.091550388	0.054651163	0.003875969	0.018682171	0.082403101	0.06372093	1.128139535	0.474423354	-5.01411323	-12.22291762	0.075531926	-5.061263024	-11.76748619	0.102390285	-4.938312549	-11.26480342	0.309322453	-5.021936652	-11.76529698	1.361008579	-4.301388691	-10.00944912	0.474423423	-5.014106392
gi.21725582.emb.CAD38372.1..Mole.	27.132	59.69	34.109	7.752	57.364	42.636	24.031	11.628	12.403	35	77	44	10	74	55	31	15	16	95.19379845	-0.118410561	-0.135215972	0.18503876	-0.319612403	-0.058914729	0.091937984	-0.090930233	0.06248062	0.010542636	0.013100775	0.067054264	0.06	1.209302326	0.474426417	-5.013807102	-12.19326319	0.075534844	-5.060971302	-11.73915112	0.102390285	-4.938312549	-11.26480342	0.309322453	-5.021936652	-11.76529698	1.36101246	-4.301000742	-9.972161614	0.474426553	-5.013793426
gi.21725580.emb.CAD38371.1..Mole.	31.081	54.054	29.279	13.514	55.856	44.144	18.919	8.108	10.811	69	120	65	30	124	98	42	18	24	80	0.003596196	0.003612439	0.135135135	-0.136756757	-0.063153153	0.138783784	-0.045675676	0.150135135	0.021846847	-0.031981982	0.134099099	0.091711712	1.584369369	-3.74827428	-11.87676087	-20.77487231	-4.332081975	-11.94125805	-20.42728039	-4.293381024	-11.80325079	-20.10941876	-3.998871156	-11.87743079	-19.84452266	-2.391114812	-10.90305784	-18.3887886	-3.748273596	-11.87669249
O50001.Mole.	30	53.125	32.5	11.25	55.625	44.375	28.125	12.5	15.625	48	85	52	18	89	71	45	20	25	92.625	-0.040766668	-0.042590016	0.160875	-0.23125	-0.1155	0.0445625	-0.17725	0.167875	0.0229375	-0.025375	0.2020625	-0.017125	1.1098125	-2.212940717	-7.810992119	-10.84724418	-2.795513638	-7.775206319	-10.19974172	-2.761040804	-7.75432686	-9.812052104	-2.488449796	-7.833308865	-9.959286063	-0.88594315	-7.4292136	-10.78690855	-2.212940649	-7.810985282
gi.225877920.emb.CAX32963.1..Mole.	29.091	49.091	28.182	10	50.909	49.091	38.182	17.273	20.909	32	54	31	11	56	54	42	19	23	71.90909091	0.112828654	0.118522039	0.270818182	-0.221090909	-0.129909091	-0.038909091	-0.112272727	0.219090909	-0.046636364	0.080272727	0.253818182	-0.131545455	1.727181818	-1.363734151	-4.990453297	-7.26158064	-1.915586513	-4.953774744	-6.574604911	-1.881113962	-4.932923595	-6.189736581	-1.608575083	-5.017113022	-6.807973508	-0.28979639	-4.829056228	-7.065709251	-1.363734015	-4.990439622
gi.34921475.sp.P83563.1.ALL6_APIME.Mole.	38.028	59.155	18.31	8.451	67.606	32.394	22.535	19.718	2.817	27	42	13	6	48	23	16	14	2	60.28169014	0.018328902	0.019207151	0.097464789	-0.270140845	0.254788732	0.025915493	0.159014085	0.043239437	0.243521127	0.192394366	-0.021971831	-0.171267606	1.383802817	12.24935511	11.41552199	1.671394635	12.18860831	11.3155452	1.995098884	12.19288107	11.50644507	2.583027896	12.22481422	11.41955503	1.964763931	12.34499481	11.8321933	5.27094247	12.24935559	11.41556985
gi.31322017.gb.AAM78596.1..Mole.	23.669	43.195	18.343	7.692	42.604	57.396	30.769	15.385	15.385	40	73	31	13	72	97	52	26	26	53.19526627	0.113326623	0.113168698	0.455443787	-0.097337278	-0.182130178	-0.098343195	0.135739645	-0.017514793	-0.031301775	0.065207101	0.101065089	0.019053254	3.607633136	2.949455425	-3.184207714	-11.88659331	2.35025005	-3.262613433	-11.518034	2.386222258	-3.1076583	-11.18652738	2.658793717	-3.188593088	-11.51038745	4.353593737	-2.496900924	-8.998118619	2.949456861	-3.184064124
gi.37078092.sp.Q870B9.1.ENO_RHORB.Mole.	32.574	53.531	33.713	9.339	54.214	45.786	27.107	13.212	13.895	143	235	148	41	238	201	119	58	61	91.18451025	-0.101845217	-0.104955987	0.216856492	-0.246810934	-0.080615034	0.005330296	-0.106651481	0.191640091	0.054874715	-0.010842825	0.198246014	0.009384966	1.343826879	3.376505999	-12.13481609	-16.71423577	1.94709717	-12.10896246	-16.03297279	2.037071535	-12.08222803	-15.13770047	2.725273802	-12.15459256	-15.10826161	6.657511695	-10.96277719	-16.8553757	3.376506751	-12.13474087
Q7GC77.Mole.	25.338	50.097	22.05	10.638	46.809	53.191	25.532	12.766	12.766	131	259	114	55	242	275	132	66	66	68.00773694	0.162677631	0.162163769	0.35098646	-0.121934236	-0.14860735	-0.012263056	-0.053056093	0.077001934	0.035338491	-0.033056093	0.086808511	0.031044487	2.367891683	7.400754564	-14.94932262	-26.13991419	6.017045935	-15.0379582	-25.77949276	6.085162175	-14.87845708	-25.04246112	6.598404523	-14.95018197	-24.77754045	11.82303964	-12.80146997	-23.53447037	7.400756684	-14.94911065
gi.45823012.emb.CAG24374.1..Mole.	34.583	57.5	23.333	10.833	56.667	43.333	28.75	15.417	13.333	83	138	56	26	136	104	69	37	32	62.16666667	-0.059889709	-0.054363792	0.253166667	-0.186875	0.080458333	-0.057291667	-0.103208333	0.098625	0.080375	-0.005333333	0.156875	-0.053041667	1.447958333	8.669134081	1.814490527	-7.815688906	7.931370698	1.734729348	-7.415195773	7.976170772	1.897053604	-6.378010425	8.314375007	1.818157202	-6.58411238	10.34695822	2.503358336	-5.160276022	8.669134491	1.814531553
gi.38258932.sp.P82615.LATH_HORSE.Mole.	24.561	49.123	42.544	4.386	60.088	39.912	16.667	5.263	11.404	56	112	97	10	137	91	38	12	26	145.3508772	-0.134986702	-0.167494652	-0.041622807	-0.416184211	-0.205745614	0.01745614	-0.115482456	0.181184211	-0.005438596	-0.020789474	-0.025438596	0.021184211	0.453201754	-11.05220675	-15.17593149	-20.41017806	-11.68171585	-15.19747422	-19.89161458	-11.64066572	-15.11040518	-19.61996453	-11.32436731	-15.19280173	-20.12044579	-9.868101703	-14.86117044	-18.83032027	-11.05220634	-15.17589046
gi.8843921.gb.AAF80166.1..Mole.	34.605	61.308	26.703	11.989	54.496	45.504	20.436	11.444	8.992	127	225	98	44	200	167	75	42	33	75.17711172	0.06030129	0.058178327	0.169645777	-0.197983651	0.028910082	0.136702997	-0.062098093	0.206621253	0.073514986	-0.087220708	0.038637602	0.015776567	1.427438692	11.18289946	-3.42505203	-16.09308938	10.30552757	-3.549141478	-15.82611686	10.37421922	-3.338047385	-14.98080499	10.88742247	-3.413677848	-15.06913654	13.0093215	-1.530111318	-12.36473459	11.18290035	-3.424963141
gi.929619.emb.CAA62012.1..Mole.	31.188	57.921	21.287	4.95	38.614	61.386	30.693	12.871	17.822	63	117	43	10	78	124	62	26	36	59.30693069	-0.012962505	-0.011833525	0.472673267	-0.28049505	-0.127821782	-0.124108911	-0.08049505	0.043811881	-0.07509901	-0.168415842	0.198118812	-0.033267327	2.743366337	-5.387344774	-11.01445231	-14.07234633	-6.169952132	-10.9950616	-13.41692345	-6.129455001	-10.9573453	-13.03545909	-5.813169626	-11.04104371	-13.6536911	-3.46529121	-10.80196587	-13.53504692	-5.38734409	-11.01438394
P35079.Mole.	30.534	49.618	27.481	11.45	61.832	38.168	24.427	11.45	12.977	40	65	36	15	81	50	32	15	17	77.40458015	0.058365387	0.056512677	0.130992366	-0.187022901	-0.048244275	-0.040763359	-0.139465649	0.133053435	0.098931298	0.075343511	0.138091603	0.10648855	0.901832061	-0.262643168	-6.727776097	-10.87085004	-0.64531401	-6.717994605	-10.28538021	-0.625071826	-6.665119647	-10.0435999	-0.461879638	-6.748583843	-10.485223	0.862064816	-6.053390951	-9.98491624	-0.262642963	-6.727755584
P34071.Mole.	22.556	49.624	23.308	14.286	47.744	52.256	27.82	15.038	12.782	60	132	62	38	127	139	74	40	34	74.66165414	0.033726195	0.035211389	0.181390977	-0.114661654	-0.215300752	0.11	-0.068646617	0.18112782	-0.041052632	-0.098609023	0.03981203	-0.089097744	1.816578947	9.26775112	0.315296793	-6.439584117	8.422707146	0.305149666	-5.910571682	8.481141202	0.381760918	-5.040111945	8.928776837	0.310601347	-4.657447899	10.96627713	1.139915483	-5.636470024	9.267751394	0.315324143
gi.4006955.emb.CAA07324.1..Mole.	27.5	50.625	27.5	12.5	52.5	47.5	29.375	15	14.375	44	81	44	20	84	76	47	24	23	80.4375	-0.082571766	-0.084627956	0.22675	-0.176125	-0.1411875	0.0600625	-0.146	0.1538125	0.056	-0.0369375	0.1375625	-0.0453125	1.4840625	3.55083165	-3.627996346	-6.700072947	3.045389461	-3.591258261	-6.041526031	3.071106618	-3.570531174	-5.659479947	3.27806485	-3.651551566	-5.924472022	5.005029442	-3.025560273	-6.602075561	3.550831855	-3.627975833
gi.4006953.emb.CAA07323.1..Mole.	28.125	52.5	28.125	11.875	53.125	46.875	27.5	13.75	13.75	45	84	45	19	85	75	44	22	22	81.625	-0.098506659	-0.102264136	0.215625	-0.195625	-0.1255	0.064625	-0.141	0.15375	0.0521875	-0.0425	0.1420625	-0.03625	1.4288125	2.567655411	-3.767109728	-7.50408893	2.092882834	-3.744293518	-6.882404403	2.115871728	-3.706570553	-6.481192954	2.300956712	-3.787836456	-6.746187486	3.952310846	-3.236822325	-7.066304649	2.567655616	-3.767089215
gi.4006951.emb.CAA07322.1..Mole.	28.125	51.875	28.75	11.875	53.125	46.875	28.125	13.75	14.375	45	83	46	19	85	75	45	22	23	82.875	-0.113833695	-0.118116804	0.225125	-0.193375	-0.1289375	0.060375	-0.15675	0.158125	0.0520625	-0.0299375	0.157875	-0.038125	1.4381875	1.641743903	-4.718589309	-7.670418518	1.136301503	-4.681872318	-7.013858936	1.162016025	-4.661408643	-6.657326639	1.368974257	-4.742429035	-6.922318714	3.043319927	-4.225922334	-7.566294649	1.641744108	-4.718568796
gi.551640.emb.CAA57497.1..Mole.	29.375	49.375	29.375	11.25	53.75	46.25	29.375	15	14.375	47	79	47	18	86	74	47	24	23	83.5625	-0.077561464	-0.079724347	0.219125	-0.2048125	-0.1331875	0.054	-0.10925	0.1565	0.065125	-0.009	0.1654375	-0.0215625	1.389375	3.643080688	-3.674525476	-7.533723407	3.152950349	-3.651904339	-6.910053715	3.175941878	-3.613917961	-6.483328479	3.361026862	-3.695183864	-6.748323012	5.154273435	-3.033307955	-7.102053939	3.643080893	-3.674504963
gi.1351295.sp.P02789.2.TRFE_CHICK.Mole.	32.482	54.468	26.809	9.929	52.766	47.234	27.376	14.468	12.908	229	384	189	70	372	333	193	102	91	73.87234043	0.064599484	0.065300119	0.192113475	-0.22977305	-0.043971631	0.00812766	0.012184397	0.121546099	0.003985816	-0.024397163	0.142567376	-0.031035461	1.712680851	20.77738804	-1.45308239	-32.77531627	18.65007517	-1.891513509	-33.19550174	18.79004802	-1.305461136	-30.3372689	19.80640765	-1.368284653	-29.77791484	25.54498801	1.165846971	-22.56749261	20.77739009	-1.452877261
gi.50199132.emb.CAH03799.1..Mole.	42.857	70.33	31.868	2.198	61.538	38.462	12.088	9.89	2.198	39	64	29	2	56	35	11	9	2	87.91208791	-0.147661214	-0.144572867	0.134175824	-0.49032967	0.141758242	0.056153846	0.054945055	0.027472527	0.173076923	-0.117362637	0.044945055	0.006923077	1.135384615	7.157611816	6.510258649	-1.611267271	7.081711001	6.438499027	-1.231274702	7.088506392	6.59382306	-0.831938172	7.142319307	6.507829456	-1.391324308	7.195856832	6.850444765	1.334156774	7.157612226	6.510299675
gi.88191901.pdb.1Z3Q.A.Mole.	43.5	69	18.5	11.5	58.5	41.5	14	7	7	87	138	37	23	117	83	28	14	14	46.85	-0.149486844	-0.120951636	0.18625	-0.19215	0.25905	0.1136	-0.01145	0.13565	0.08665	-0.08735	0.058	-0.05945	1.5508	1.222111671	-0.863960179	-15.6830349	0.805926529	-1.053843964	-15.60170103	0.843449047	-0.759720939	-14.83069689	1.116027023	-0.8400048	-15.09568159	1.584599587	-0.217901481	-10.16250795	1.222112355	-0.863891803
gi.1169290.sp.P42041.ALDH_ALTAL.Mole.	33.131	54.141	32.121	10.101	56.97	43.03	22.222	11.111	11.111	164	268	159	50	282	213	110	55	55	86.36363636	-0.060817354	-0.063084465	0.133111111	-0.251757576	-0.060666667	0.008666667	-0.089252525	0.204121212	0.062080808	-0.045010101	0.170767677	-0.00030303	1.121535354	6.479265394	-4.879794031	-13.76717237	5.249346101	-4.937271794	-13.29999193	5.320044837	-4.807361887	-12.17062266	5.855140884	-4.880794056	-12.08232563	9.452227392	-4.030454923	-11.92356163	6.479266351	-4.879698304
gi.129235.sp.P12547.2.ORYZ_ASPOR.Mole.	37.965	58.809	32.506	9.429	53.598	46.402	22.084	11.414	10.67	153	237	131	38	216	187	89	46	43	83.59801489	0.024959588	0.023980425	0.23	-0.244665012	-0.020918114	0.049280397	-0.087146402	0.235756824	0.09955335	-0.077915633	0.214193548	0.033275434	1.381985112	7.399009254	-4.340612837	-8.601058775	6.385280533	-4.310084289	-7.955488033	6.448960301	-4.286562955	-7.343691519	6.940322884	-4.359184289	-7.137648671	9.753638916	-3.400288564	-8.713336207	7.399010074	-4.340530786
gi.806556.emb.CAA60533.1..Mole.	24.156	48.49	22.202	9.414	44.227	55.773	29.485	14.032	15.453	136	273	125	53	249	314	166	79	87	68.01065719	0.181105793	0.184174271	0.39946714	-0.12678508	-0.170390764	-0.042984014	-0.042362345	0.070284192	-0.008721137	-0.016767318	0.102575488	0.027246892	2.647015986	2.059075084	-22.92006919	-34.31623817	0.213611058	-23.01416478	-33.93178536	0.308012292	-22.85241066	-33.004747	1.018107355	-22.92257689	-32.79867957	7.524235987	-20.75688584	-31.75437885	2.059077545	-22.91982304
gi.166486.gb.AAB07779.1..Mole.	28.977	53.977	22.727	14.205	51.705	48.295	27.841	18.182	9.659	51	95	40	25	91	85	49	32	17	62.15909091	0.107259467	0.097603791	0.291477273	-0.105113636	-0.037556818	0.027215909	-0.038636364	0.047897727	0.106704545	-0.056022727	0.059147727	-0.064943182	1.944602273	15.90707199	7.436729815	0.933456996	15.43125615	7.417296578	1.457156833	15.46941925	7.50746633	2.032150716	15.76387047	7.427427979	1.767168474	16.85087122	8.509150757	2.362882491	15.90707246	7.436777678
gi.63052.emb.CAA23681.1..Mole.	28.387	49.032	30.323	12.903	54.839	45.161	22.581	10.968	11.613	44	76	47	20	85	70	35	17	18	85.61290323	-0.143839766	-0.153194785	0.086387097	-0.205935484	-0.166967742	0.068	-0.02916129	0.126	0.010580645	-0.049612903	0.158387097	-0.015032258	1.440064516	1.084486443	-4.005477524	-9.764911702	0.686137548	-4.024551584	-9.261079538	0.706764082	-3.937207454	-8.941225437	0.869975817	-4.018718867	-9.206222428	2.178660518	-3.474597642	-8.26661908	1.084486921	-4.005429661
Q8LL03.Mole.	23.288	45.662	21.461	13.699	47.032	52.968	24.201	13.242	10.959	51	100	47	30	103	116	53	29	24	61.91780822	0.241370053	0.250966929	0.296164384	-0.046118721	-0.183515982	0.010502283	0.032283105	0.090365297	0.027442922	-0.003105023	0.084246575	9.13E-05	2.791461187	7.438300993	-0.771572835	-7.426569926	6.885759988	-0.806742311	-6.95953885	6.918232685	-0.703984437	-6.790406035	7.168937413	-0.784513808	-7.055393194	8.907865913	0.130319711	-5.544265051	7.438302498	-0.771422407
gi.167188.gb.AAA33010.1..Mole.	28.082	39.041	19.178	4.795	52.74	47.26	26.712	13.699	13.014	41	57	28	7	77	69	39	20	19	49.52054795	-0.009727596	-0.009223391	0.205821918	-0.265616438	-0.256027397	-0.162191781	0.195273973	0.062191781	0.032876712	0.040273973	0.100890411	0.12	2.396027397	3.805377867	-2.181432314	-10.55660222	3.483862918	-2.256711021	-10.17394011	3.487731838	-2.102228834	-9.853844344	3.519671506	-2.188467948	-10.41323294	5.314650511	-1.490836746	-7.591184258	3.805378961	-2.181322912
Q8LKN1.Mole.	23.978	46.84	22.491	11.524	46.468	53.532	27.509	13.569	13.941	129	252	121	62	250	288	148	73	75	64.36802974	0.205386135	0.212986465	0.362992565	-0.072843866	-0.174033457	-0.007286245	-0.01464684	0.118234201	0.034907063	0.009907063	0.113066914	-0.009591078	2.857063197	7.073248229	-11.38625456	-20.47496598	5.489749806	-11.44906227	-20.06123369	5.569127019	-11.32671771	-19.67691706	6.169881907	-11.39550778	-19.23536044	11.61786012	-9.966493903	-18.53672008	7.073251784	-11.385899
Q05110.Mole.	25.11	49.339	24.67	13.216	53.304	46.696	25.991	16.3	9.692	57	112	56	30	121	106	59	37	22	72.95154185	0.041161144	0.041623883	0.183920705	-0.105330396	-0.117929515	0.009251101	0.007973568	0.112246696	0.037356828	-0.020176211	0.065550661	-0.000264317	1.568590308	17.10397916	9.066875517	-1.29530485	16.58167588	8.989368705	-0.932058918	16.6148004	9.151358501	0.085253941	16.86555726	9.076036552	0.291269751	18.42687809	10.07615345	1.250931895	17.10397943	9.066902867
gi.2500822.sp.P80740.SODC_OLEEU.Mole.	37.931	68.966	31.034	10.345	58.621	41.379	17.241	6.897	10.345	11	20	9	3	17	12	5	2	3	83.79310345	0.09984443	0.08503119	0.18137931	-0.293103448	0.031034483	0.064482759	-0.266896552	0.153793103	0.137586207	-0.123103448	0.203448276	0.125172414	0.654482759	-0.670187412	-2.012343658	-3.800048133	-0.744700716	-1.970230044	-3.144160608	-0.742369193	-1.953624542	-3.136360016	-0.710436041	-2.040514584	-3.754623981	-0.452014134	-1.86242679	-3.489808285	-0.670187412	-2.012343658
gi.9954251.gb.AAG08988.1.AF216519_1.Mole.	23.239	39.437	29.93	3.873	37.324	62.676	41.901	17.254	24.648	66	112	85	11	106	178	119	49	70	79.15492958	-0.087519708	-0.099851964	0.452852113	-0.221091549	-0.342183099	-0.116549296	0.064823944	0.17443662	-0.170422535	0.001725352	0.249190141	0.011690141	3.124753521	-11.3812175	-21.96502185	-26.01072524	-12.79429373	-21.9538541	-25.34801278	-12.73332783	-21.91189797	-24.57807462	-12.26389062	-21.98997224	-24.8430372	-7.34221899	-21.7222917	-25.69915474	-11.38121634	-21.96490561
Q9FSG7.Mole.	43.902	67.48	24.797	9.35	58.943	41.057	15.041	6.911	8.13	108	166	61	23	145	101	37	17	20	60.36585366	-0.036326408	-0.029176303	0.163617886	-0.309186992	0.164918699	0.03203252	-0.035365854	0.046910569	0.076260163	-0.13703252	0.168292683	-0.030121951	1.021666667	-0.870804876	-4.764366074	-19.99473718	-1.379137141	-4.955474954	-19.90637564	-1.341591844	-4.659074769	-18.91433349	-1.069007353	-4.738707702	-19.12044282	-0.012209725	-4.002350209	-14.55101974	-0.870804603	-4.764338724
gi.58700651.gb.AAW81034.1..Mole.	31.298	52.672	29.008	10.687	62.595	37.405	19.847	8.397	11.45	41	69	38	14	82	49	26	11	15	86.33587786	0.07843759	0.075554723	0.095419847	-0.209160305	-0.028320611	0.008320611	-0.146183206	0.170458015	0.098396947	0.030763359	0.090916031	0.071984733	0.717251908	-2.413512672	-6.914838125	-10.98841063	-2.765468981	-6.904765516	-10.41529201	-2.745229148	-6.852125659	-10.1962042	-2.582023929	-6.934288	-10.52007656	-1.541884241	-6.46280564	-10.13252335	-2.413512535	-6.914824449
Q8J1X7.Mole.	34	57.778	22	11.333	42.444	57.556	28	17.333	10.667	153	260	99	51	191	259	126	78	48	56.24444444	-0.087176906	-0.073463125	0.478088889	-0.154555556	-0.078444444	0.054644444	-0.037555556	0.038	0.146244444	-0.157311111	0.109777778	0.053466667	2.660733333	32.96178115	-1.860749287	-7.35433185	31.90220947	-1.830583828	-6.670549105	31.96001023	-1.811351996	-6.469550709	32.40755464	-1.891624556	-6.911141859	37.22002048	2.056670134	-7.128453817	32.96178327	-1.860537321
gi.49476565.gb.AAT66616.1..Mole.	43.478	62.319	26.087	12.319	56.522	43.478	16.667	7.246	9.42	60	86	36	17	78	60	23	10	13	64.49275362	0.037986736	0.031923774	0.166376812	-0.198405797	0.120289855	0.108550725	-0.051376812	0.210362319	0.076231884	-0.102391304	0.208333333	-0.060434783	1.293115942	-1.567721387	-3.336739428	-9.568032512	-1.904911318	-3.369152857	-9.103060608	-1.881175459	-3.264664085	-8.75557664	-1.696090476	-3.345929987	-9.020571173	-1.057185029	-3.104265565	-7.733032082	-1.567721114	-3.336712077
gi.49476563.gb.AAT66615.1..Mole.	40.441	61.765	27.206	13.235	58.824	41.176	19.118	8.824	10.294	55	84	37	18	80	56	26	12	14	68.30882353	-0.056109776	-0.048001388	0.1775	-0.151691176	0.130661765	0.109705882	-0.052794118	0.173455882	0.104632353	-0.042573529	0.15875	-0.025294118	1.430735294	-0.768703806	-4.155506582	-10.58031727	-1.15219491	-4.188483799	-10.12283898	-1.122628148	-4.084514638	-9.832024523	-0.893790152	-4.164638592	-10.03813877	-0.192195166	-3.704122957	-8.744366604	-0.768703396	-4.155465556
gi.49476561.gb.AAT66614.1..Mole.	40.876	62.774	23.358	12.409	51.825	48.175	21.168	8.029	13.139	56	86	32	17	71	66	29	11	18	60.58394161	0.010580544	0.0088321	0.215547445	-0.178832117	0.093065693	0.10080292	-0.054379562	0.187810219	-0.002554745	-0.107445255	0.188832117	-0.064671533	1.657007299	-5.105184805	-8.238672967	-14.49338222	-5.56557755	-8.272503654	-14.02357497	-5.533086581	-8.167919131	-13.67609004	-5.28238837	-8.24909943	-13.99995257	-4.342228113	-7.893204933	-12.63952416	-5.105184532	-8.238645617
Q96503.Mole.	28.125	52.5	31.875	11.25	55.625	44.375	28.75	14.375	14.375	45	84	51	18	89	71	46	23	23	85.3125	-0.144615826	-0.153494242	0.2128125	-0.2174375	-0.1406875	0.0355	-0.1313125	0.1694375	0.0835625	0.0095	0.199125	-0.016875	1.275375	2.827248633	-3.715716556	-6.627460374	2.352749355	-3.678659661	-5.964060726	2.372629773	-3.657996407	-5.582015281	2.535834993	-3.740158748	-5.905887643	4.342013911	-3.221014665	-6.513628819	2.827248838	-3.715696043
Q96501.Mole.	28.75	51.875	32.5	10.625	56.875	43.125	28.125	13.75	14.375	46	83	52	17	91	69	45	22	23	88.375	-0.173324467	-0.185007636	0.190625	-0.2350625	-0.1299375	0.01675	-0.13625	0.1846875	0.086875	0.0229375	0.1990625	-0.03125	1.143125	1.918165667	-3.805831949	-6.554871819	1.443666957	-3.768718337	-5.886622052	1.463547375	-3.748055084	-5.504576607	1.626746079	-3.830868352	-5.88732434	3.380310415	-3.420775673	-6.42522532	1.918165872	-3.805811436
gi.219815476.gb.ACL36923.1..Mole.	22.876	40.523	24.837	8.497	45.752	54.248	36.601	9.804	26.797	35	62	38	13	70	83	56	15	41	78.43137255	-0.100371357	-0.108757232	0.236535948	-0.18875817	-0.26751634	-0.025555556	-0.124509804	0.218300654	-0.213464052	0.031111111	0.140653595	-0.016405229	2.348169935	-20.92614331	-26.96028176	-29.10792837	-21.84726907	-26.92856472	-28.44656524	-21.79531435	-26.91032606	-28.33376059	-21.39152295	-26.99174057	-28.83423202	-18.86128575	-26.78331303	-28.87021694	-20.92614276	-26.96022706
gi.3941390.gb.AAC82352.1..Mole.	28.746	49.847	29.052	13.761	53.211	46.789	21.407	11.621	9.786	94	163	95	45	174	153	70	38	32	82.66055046	0.021651181	0.022002993	0.131651376	-0.141987768	-0.147584098	0.087737003	-0.010519878	0.14351682	0.040030581	-0.077767584	0.122171254	0.021314985	1.60088685	9.216867494	-2.597419024	-12.54215607	8.49472501	-2.663759187	-12.19032615	8.536377453	-2.522408896	-11.55207012	8.852793149	-2.593088747	-10.99279471	11.26660413	-1.287920991	-10.33730648	9.216868451	-2.597323297
gi.3941392.gb.AAC82353.1..Mole.	29.268	52.033	26.423	14.228	54.472	45.528	18.699	9.756	8.943	72	128	65	35	134	112	46	24	22	74.55284553	-0.023434736	-0.022619933	0.136747967	-0.106463415	-0.09995935	0.097073171	-0.010650407	0.134471545	0.044674797	-0.069837398	0.088495935	0.063495935	1.685203252	3.920865969	-4.791192544	-14.0150346	3.383245024	-4.855163115	-13.66983932	3.419034944	-4.716454158	-13.28107922	3.691684596	-4.789577813	-12.89843484	5.239404377	-3.709660994	-11.68500033	3.92086679	-4.791110492
gi.28195402.ref.NP_777186.1..Mole.	25.581	47.093	27.907	9.884	52.907	47.093	26.163	10.465	15.698	44	81	48	17	91	81	45	18	27	88.95348837	0.027552366	0.029695409	0.134593023	-0.215581395	-0.18505814	0.012267442	-0.064069767	0.113197674	-0.039418605	-0.072383721	0.091976744	-0.007790698	1.614767442	-5.237191851	-10.2204303	-16.91311556	-5.7739229	-10.25580472	-16.45276981	-5.753095721	-10.15037915	-16.01169488	-5.589864437	-10.22993778	-16.10006576	-3.582630747	-9.861838717	-15.15893245	-5.237191372	-10.22038244
O46209.Mole.	24.812	36.09	26.316	11.278	40.602	59.398	47.368	27.068	20.301	33	48	35	15	54	79	63	36	27	74.88721805	-0.048878741	-0.052102179	0.390451128	-0.102556391	-0.28037594	-0.071954887	0.092105263	0.116015038	-0.029323308	0.050977444	0.228947368	-0.02556391	2.586541353	12.0352041	1.558588432	-3.360118408	11.48348586	1.566428092	-2.741538271	11.50668801	1.62349294	-2.097179633	11.69175344	1.540274254	-2.538800279	14.00032816	2.57187168	-2.59168693	12.03520444	1.55862262
O46208.Mole.	24.627	36.567	26.119	11.194	39.552	60.448	48.507	27.612	20.896	33	49	35	15	53	81	65	37	28	72.1641791	-0.012597916	-0.01351489	0.40619403	-0.110223881	-0.280970149	-0.081044776	0.090149254	0.105597015	-0.054104478	0.057164179	0.243656716	-0.039029851	2.686716418	12.01604646	1.558662108	-3.317188348	11.41802868	1.566101318	-2.691775541	11.44707021	1.623493412	-2.021902477	11.67587562	1.540114819	-2.522393578	13.94189929	2.571318425	-2.539075965	12.0160468	1.558696296
gi.3309039.gb.AAC25994.1..Mole.	49.038	65.705	44.551	8.654	66.026	33.974	18.59	9.615	8.974	153	205	139	27	206	106	58	30	28	80.25641026	-0.005399686	-0.004476079	0.15875	-0.399423077	0.050480769	-0.047692308	-0.06375	0.114102564	0.232275641	-0.121858974	0.497948718	0.046891026	0.39650641	5.840659401	0.102920847	-3.523594363	5.289367753	0.13864743	-2.879801151	5.309274804	0.161973115	-2.239796552	5.472532152	0.085018197	-2.092665946	7.619732576	0.381265368	-3.62762066	5.840659537	0.102934523
gi.5813788.gb.AAD52012.1.AF082514_1.Mole.	30.579	56.749	26.171	14.601	53.581	46.419	24.793	13.499	11.295	222	412	190	106	389	337	180	98	82	72.92011019	0.013652461	0.012998867	0.208567493	-0.113140496	-0.010371901	0.027947658	-0.129614325	0.166088154	0.068567493	-0.063292011	0.112782369	-0.036129477	1.567933884	22.82609669	-2.322422262	-10.83250704	20.71801176	-2.332924381	-10.24297922	20.87553231	-2.267055201	-8.889618043	22.06690399	-2.325310924	-8.094742827	26.88465452	0.022199134	-10.63854127	22.8260984	-2.322251321
gi.6634467.emb.CAB64344.1..Mole.	48.173	66.445	44.518	7.973	65.449	34.551	19.269	8.97	10.299	145	200	134	24	197	104	58	27	31	82.19269103	-0.001237061	-0.001066832	0.148604651	-0.418172757	0.059601329	-0.036611296	-0.070830565	0.117342193	0.177475083	-0.111162791	0.465813953	0.03179402	0.432225914	-0.219643519	-5.083143737	-9.939527409	-0.925624503	-5.077336607	-9.353611872	-0.884905733	-5.019440191	-8.646938593	-0.568555197	-5.09662932	-8.676416894	1.333204523	-4.8415079	-9.318169963	-0.219643451	-5.083136899
gi.51247437.pdb.1SS3.A.Mole.	28	52	8	12	38	62	44	20	24	14	26	4	6	19	31	22	10	12	21.4	-0.166730733	-0.153331316	0.4288	-0.0964	-0.0242	0.091	0.1498	-0.0098	-0.2908	0.0252	0.1214	-0.1854	3.0476	-0.639938367	-3.290093059	-10.12071842	-0.930984096	-3.335956113	-9.663079585	-0.912883199	-3.21333649	-9.183090274	-0.771577291	-3.298348052	-9.742466578	-0.037098175	-2.90841108	-7.886832921	-0.639938367	-3.290093059
gi.3004485.emb.CAA76561.1..Mole.	28.302	54.717	41.509	16.981	62.264	37.736	28.302	13.208	15.094	15	29	22	9	33	20	15	7	8	92.26415094	-0.013003771	-0.013157639	0.164528302	-0.194150943	-0.152830189	0.103773585	-0.160566038	-0.046792453	0.123773585	0.001886792	0.325849057	0.101132075	0.815849057	-0.296749191	-4.734274774	-7.005457359	-0.47899542	-4.693575331	-6.355308865	-0.470821887	-4.676379171	-6.296480061	-0.395129207	-4.761476336	-6.796988369	0.335675794	-4.251485734	-6.740567832	-0.296749191	-4.734274774
Q9SCI1.Mole.	27.5	55	27.5	10.833	55	45	24.167	10.833	13.333	33	66	33	13	66	54	29	13	16	85.25	-0.103234613	-0.109286128	0.200666667	-0.227416667	-0.08125	0.0755	-0.231583333	0.176166667	0.050083333	-0.047	0.08725	-0.078333333	1.251083333	-1.06435185	-3.998888691	-6.298502349	-1.43134551	-3.96033845	-5.63797926	-1.411480619	-3.941227358	-5.406195247	-1.248288431	-4.024691554	-5.847818351	-0.224854105	-3.840965162	-6.108830743	-1.064351713	-3.998875016
Q9SCI3.Mole.	28.125	53.125	27.5	11.875	52.5	47.5	27.5	13.75	13.75	45	85	44	19	84	76	44	22	22	80.375	-0.106439729	-0.109895553	0.218375	-0.1950625	-0.126875	0.0625625	-0.142375	0.1541875	0.0470625	-0.0555625	0.1374375	-0.0354375	1.4616875	2.567655411	-3.767109728	-7.50408893	2.092882834	-3.744293518	-6.882404403	2.115871728	-3.706570553	-6.481192954	2.300956712	-3.787836456	-6.746187486	3.952310846	-3.236822325	-7.066304649	2.567655616	-3.767089215
gi.73621307.sp.P0C088.1.NLTP_ARTVU.Mole.	43.243	70.27	29.73	2.703	59.459	40.541	18.919	8.108	10.811	16	26	11	1	22	15	7	3	4	84.32432432	-0.179207159	-0.167649357	0.18	-0.433783784	0.203783784	0.097837838	0.046756757	0.083783784	0.003783784	0.027027027	0.101351351	-0.013513514	0.911351351	-0.600450809	-1.295195783	-6.197007937	-0.721901292	-1.310510221	-5.676664649	-0.712956796	-1.224149234	-5.439117959	-0.637277148	-1.310548255	-6.057377009	-0.472570444	-1.104740964	-4.568898508	-0.600450809	-1.295195783
P79085.Mole.	40.127	59.873	26.115	12.739	54.777	45.223	20.382	8.917	11.465	63	94	41	20	86	71	32	14	18	65.98726115	-0.014873787	-0.012699874	0.145286624	-0.200636943	0.050382166	0.06089172	-0.049681529	0.165159236	0.019872611	-0.121082803	0.20433121	-0.058280255	1.366496815	-2.197960153	-5.242406338	-11.73252963	-2.673824572	-5.276418223	-11.26646192	-2.638407329	-5.171011546	-10.84243531	-2.365822837	-5.250644479	-11.04854464	-1.491604039	-4.89855009	-9.936223471	-2.19795988	-5.242378987
gi.270315180.gb.ACZ74626.1..Mole.	29.947	53.743	31.283	11.23	56.417	43.583	18.984	10.428	8.556	112	201	117	42	211	163	71	39	32	91.81818182	0.026101945	0.026491416	0.101524064	-0.225454545	-0.108770053	0.020454545	-0.086925134	0.166871658	0.090909091	-0.096791444	0.087352941	-0.028823529	1.328957219	10.11795783	3.231118789	-1.183304538	9.303947489	3.249804026	-0.593952806	9.361952008	3.287428717	-0.240699414	9.809574612	3.214967289	0.024213889	11.56262209	3.759700062	-0.901412729	10.1179592	3.231255542
gi.14424429.sp.P19963.2.ALL1_OLEEU.Mole.	28.276	50.345	22.069	11.034	52.414	47.586	25.517	13.103	12.414	41	73	32	16	76	69	37	19	18	68.55172414	-0.175284806	-0.173681176	0.192758621	-0.193310345	-0.097724138	-0.010137931	-0.035724138	0.068413793	0.014	-0.066413793	0.07737931	-0.060413793	1.724689655	3.267146973	-1.190309582	-8.40766324	2.883952521	-1.237557464	-7.956605235	2.90205699	-1.114580879	-7.442516077	3.043382446	-1.197639658	-7.825266268	4.3660952	-0.692590116	-6.239431884	3.267147383	-1.190268556
gi.82658675.gb.ABB88514.1..Mole.	27.887	47.042	25.07	12.113	49.577	50.423	30.704	15.775	14.93	99	167	89	43	176	179	109	56	53	77.43661972	-0.078331758	-0.079875225	0.212507042	-0.14828169	-0.147943662	0.008535211	-0.041943662	0.159014085	0.001943662	-0.021183099	0.123098592	-0.044957746	1.86484507	8.784810564	-6.426462924	-15.60993712	7.601077401	-6.483476089	-15.15201972	7.668844309	-6.354943469	-14.15304098	8.182067108	-6.428621148	-14.06474642	11.92965251	-5.028826445	-13.72064177	8.784811589	-6.42636036
P16850.Mole.	38.621	61.379	28.966	8.276	59.31	40.69	19.31	11.034	8.276	56	89	42	12	86	59	28	16	12	79.37931034	0.076151176	0.07165426	0.108689655	-0.343448276	0.030896552	0.057241379	0.027793103	0.022758621	0.102482759	-0.070137931	0.132965517	0.011862069	1.326482759	5.176222845	0.699134087	-9.603444378	4.884537106	0.596006916	-9.308644997	4.903393243	0.786219511	-8.802898323	5.044725215	0.703811659	-9.126773143	5.885907863	1.451408718	-6.063016588	5.176223461	0.699195626
gi.83317152.gb.ABC02750.1..Mole.	32.061	53.435	29.008	9.924	61.069	38.931	21.374	9.924	11.45	42	70	38	13	80	51	28	13	15	84.1221374	0.057201977	0.05454225	0.128625954	-0.235343511	-0.018854962	-0.029083969	-0.156183206	0.129541985	0.083969466	0.023206107	0.107862595	0.090305344	0.819694656	-0.689908988	-5.825052949	-9.870913964	-1.072806293	-5.815107907	-9.286110383	-1.046727085	-5.762140805	-9.041508148	-0.839788402	-5.84511398	-9.483126336	0.121157309	-5.264752194	-8.986529319	-0.689908851	-5.825039274
gi.9955725.emb.CAC05582.1..Mole.	32.15	55.621	25.838	11.045	52.071	47.929	23.471	14.99	8.481	163	282	131	56	264	243	119	76	43	74.06311637	-0.041761799	-0.041871632	0.184714004	-0.225108481	-0.047613412	0.064595661	-0.000118343	0.128757396	0.052268245	-0.084280079	0.063096647	-0.024792899	1.538422091	36.10703645	16.51480722	-4.496131284	35.01277158	16.26033285	-4.492280617	35.09494168	16.63420267	-2.564443854	35.69564444	16.56020517	-2.5938902	38.66031259	19.19495605	2.017875812	36.10703755	16.51491662
gi.8843917.gb.AAF80164.1..Mole.	34.332	61.035	26.703	12.262	54.768	45.232	20.436	11.444	8.992	126	224	98	45	201	166	75	42	33	75.17711172	0.06234591	0.060355231	0.162942779	-0.19400545	0.026920981	0.137520436	-0.064141689	0.205940054	0.073433243	-0.084768392	0.038119891	0.012615804	1.410054496	11.18289946	-3.42505203	-16.09308938	10.30552757	-3.549141478	-15.82611686	10.37421922	-3.338047385	-14.98080499	10.88742247	-3.413677848	-15.06913654	13.0093215	-1.530111318	-12.36473459	11.18290035	-3.424963141
gi.8843919.gb.AAF80165.1..Mole.	49.485	64.948	23.711	9.278	56.701	43.299	16.495	8.247	8.247	48	63	23	9	55	42	16	8	8	51.44329897	-0.175229614	-0.132024395	0.221340206	-0.190927835	0.243608247	-0.034020619	0.041030928	0.240206186	0.091340206	-0.057113402	0.226907216	0.053608247	1.461030928	0.786129005	-0.340493644	-6.21245117	0.556673136	-0.371379469	-5.732039998	0.574566985	-0.267481355	-5.435584242	0.715879408	-0.351841989	-5.936085175	1.040285531	-0.110928593	-4.292937576	0.786129279	-0.340466294
gi.14423813.sp.Q9M5X6.1.NLTP_PYRCO.Mole.	46.087	73.043	38.261	2.609	63.478	36.522	10.435	8.696	1.739	53	84	44	3	73	42	12	10	2	95.04347826	-0.02777608	-0.027372104	0.070608696	-0.535478261	0.117913043	0.093652174	0.068869565	0.118173913	0.172869565	-0.13226087	0.137217391	0.060608696	0.392869565	8.158939515	6.553414099	-2.562536446	8.098351127	6.46759515	-2.212143683	8.10243256	6.641345363	-1.654787703	8.134372228	6.555106248	-2.214176298	8.306798796	7.041905296	0.687533977	8.158939652	6.553427774
gi.77416979.gb.ABA81885.1..Mole.	31.298	50.382	28.244	9.16	61.069	38.931	19.084	7.634	11.45	41	66	37	12	80	51	25	10	15	87.09923664	0.089210579	0.085786742	0.124503817	-0.220992366	-0.034351145	-0.037557252	-0.155114504	0.16	0.087099237	0.004122137	0.084885496	0.08351145	0.782061069	-3.137095689	-7.002558335	-10.91579806	-3.458109087	-6.992166915	-10.3378267	-3.443705994	-6.939590892	-10.11873953	-3.324253786	-7.022895182	-10.50149218	-2.204899773	-6.658260032	-10.0440766	-3.137095552	-7.00254466
gi.1352240.sp.P49273.1.ALL7_DERPT.Mole.	22.326	49.767	36.744	9.302	53.488	46.512	30.698	13.953	16.744	48	107	79	20	115	100	66	30	36	106.0465116	-0.043756	-0.053464183	0.124186047	-0.302093023	-0.263860465	0.045813953	-0.131348837	0.157674419	-0.041116279	0.020139535	0.132418605	0.039581395	1.372976744	-2.486972934	-13.33790731	-16.375929	-3.346778165	-13.30505733	-15.6973383	-3.291881076	-13.28438773	-15.35208796	-2.866216429	-13.36555673	-15.85255694	-0.47993636	-12.39947936	-16.19643705	-2.486972456	-13.33785945
gi.47605720.sp.Q8WNR9.1.CYTA_FELCA.Mole.	24.49	45.918	26.531	10.204	48.98	51.02	27.551	11.224	16.327	24	45	26	10	48	50	27	11	16	81.53061224	-0.172385128	-0.177592765	0.251122449	-0.177959184	-0.22744898	-0.035408163	-0.141632653	0.105918367	-0.045	-0.062653061	0.179387755	0.014897959	1.676530612	-2.878864524	-5.997754776	-8.414001012	-3.214917256	-5.959083656	-7.765830861	-3.200891456	-5.9402715	-7.556739986	-3.081432733	-6.022924861	-7.880617264	-1.926182059	-5.838248599	-8.251320176	-2.878864456	-5.997747938
gi.21913174.gb.AAM77471.1..Mole.	38.261	55.652	23.478	13.913	51.304	48.696	23.478	10.435	13.043	44	64	27	16	59	56	27	12	15	58.69565217	-0.015919758	-0.013343275	0.200173913	-0.13226087	0.021826087	0.05173913	-0.022521739	0.198869565	-0.00573913	-0.090434783	0.209652174	-0.085565217	1.671304348	-1.417693857	-4.146626768	-8.812813424	-1.800750773	-4.150958655	-8.265083178	-1.774476473	-4.080465245	-7.953108973	-1.567531273	-4.162787492	-8.33585179	-0.764097251	-3.878340161	-7.624240693	-1.417693652	-4.146606255
gi.13124699.sp.P49822.ALBU_CANFA.Mole.	28.783	48.684	28.618	11.513	53.125	46.875	31.743	15.625	16.118	175	296	174	70	323	285	193	95	98	76.08552632	0.086784787	0.091474006	0.159473684	-0.226578947	-0.140953947	-0.015098684	0.055838816	0.019013158	-0.041595395	0.008092105	0.215789474	-0.06625	1.754934211	8.774999666	-15.57135052	-49.25368719	6.678942092	-16.05300612	-49.79199572	6.793221055	-15.41604437	-46.86498356	7.612727971	-15.48042656	-46.24677624	14.57055774	-12.82217522	-38.03913024	8.775001444	-15.57117274
gi.809536.emb.CAA60628.1..Mole.	28.235	48.235	25.882	10.588	49.412	50.588	37.647	16.471	21.176	24	41	22	9	42	43	32	14	18	67.88235294	-0.091187515	-0.095410683	0.321764706	-0.167764706	-0.099529412	0.020588235	-0.124588235	0.215764706	-0.044235294	0.095882353	0.166235294	-0.093176471	2.320941176	-2.193544818	-5.904694212	-7.914197968	-2.653137271	-5.866916843	-7.238242034	-2.621607655	-5.848553251	-7.091461966	-2.370948539	-5.933639117	-7.768576722	-1.379958749	-5.637353917	-7.630849522	-2.193544476	-5.904660024
P54958.Mole.	30.398	55.682	30.682	12.784	57.102	42.898	20.455	9.943	10.511	107	196	108	45	201	151	72	35	37	91.84659091	0.025186345	0.027518831	0.049005682	-0.235909091	-0.070681818	0.104403409	-0.112528409	0.160710227	0.013068182	-0.047215909	0.119289773	0.002301136	0.979886364	1.581020086	-9.870525333	-22.33210895	0.688628977	-9.995169899	-22.07221931	0.748574841	-9.783239769	-21.13626061	1.196171381	-9.858304907	-21.10684879	3.609766818	-8.51798405	-18.66875389	1.581020633	-9.870470632
gi.54793477.gb.AAV40850.1..Mole.	44.444	71.795	38.462	2.564	66.667	33.333	8.547	7.692	0.855	52	84	45	3	78	39	10	9	1	92.64957265	0.036479567	0.035333383	0.053675214	-0.538547009	0.104017094	0.040683761	0.063760684	0.047948718	0.201025641	-0.117435897	0.144786325	0.059059829	0.427948718	8.083509256	7.460332277	-1.577834098	8.038277985	7.374643967	-1.234927993	8.042353583	7.547810735	-0.734242162	8.074299767	7.462222548	-1.234755385	8.104829989	7.837769875	1.668662677	8.08350953	7.460359627
gi.162805.gb.AAA30431.1..Mole.	17.857	46.429	30.357	8.929	57.589	42.411	20.089	9.821	10.268	40	104	68	20	129	95	45	22	23	97.36607143	0.045725054	0.04881858	0.131116071	-0.319732143	-0.298125	-0.1640625	-0.183839286	-0.145267857	0.064821429	-0.082633929	0.081785714	0.036875	0.897008929	1.923207875	-6.575190414	-10.19029898	1.494963148	-6.551952627	-9.559355065	1.506270374	-6.515175876	-9.237507541	1.603842818	-6.599376603	-9.679138019	3.713408685	-5.819355916	-9.674587571	1.923208148	-6.575163064
gi.162807.gb.AAA30432.1..Mole.	36.364	61.616	29.293	5.051	47.475	52.525	17.172	8.081	9.091	36	61	29	5	47	52	17	8	9	76.86868687	-0.095815266	-0.083292236	0.265757576	-0.433030303	-0.132525253	-0.092424242	-0.116868687	-0.054646465	0.026363636	-0.351313131	0.179191919	0.111818182	1.333535354	0.145517011	-3.866469148	-6.650964622	-0.021302187	-3.83977384	-6.018488545	-0.018770302	-3.805115206	-5.892288409	0.013156334	-3.892656176	-6.569427746	0.912829265	-3.452098753	-6.009556791	0.14551708	-3.866462311
gi.1220142.emb.CAA59468.1..Mole.	37.209	58.721	22.674	11.047	56.395	43.605	23.256	13.372	9.884	64	101	39	19	97	75	40	23	17	60.05813953	0.031743404	0.02922362	0.22244186	-0.198197674	0.056569767	0.025813953	-0.090872093	0.218604651	0.138313953	-0.007674419	0.131569767	-0.023430233	1.39755814	7.734513751	2.084630536	-3.549274032	7.336055554	2.066030648	-3.011253739	7.359613633	2.154723754	-2.563830386	7.544666036	2.070203213	-3.123201774	8.750807052	2.723862011	-2.001053796	7.73451423	2.084678399
gi.1321733.emb.CAA96549.1..Mole.	26.875	46.25	29.375	11.875	52.5	47.5	30	15.625	14.375	43	74	47	19	84	76	48	25	23	89.625	-0.063562795	-0.068954621	0.206125	-0.186625	-0.16275	0.054875	-0.118875	0.1459375	0.035375	0.01025	0.16625	-0.05775	1.4480625	4.641225537	-1.768058111	-5.669628833	4.135623881	-1.74558255	-5.046835898	4.161539049	-1.707037432	-4.56908277	4.368503797	-1.787406896	-4.775199474	6.043197994	-1.238016171	-5.272063252	4.641225742	-1.768037598
gi.289742483.gb.ADD19989.1..Mole.	31.982	53.153	25.225	13.063	55.405	44.595	22.973	13.514	9.459	71	118	56	29	123	99	51	30	21	65.94594595	0.056340747	0.05270962	0.156261261	-0.146891892	-0.056171171	0.082882883	0.063603604	0.144009009	0.055720721	-0.02545045	0.118288288	-0.000900901	1.405675676	11.12166885	2.92710584	-9.508126625	10.64518701	2.807242363	-9.258572724	10.67303457	3.01919806	-8.285818595	10.88003842	2.942734163	-8.138683072	12.48505088	4.051389424	-5.890141864	11.12166912	2.92713319
gi.2326190.gb.AAB72147.1..Mole.	22.5	46	28.5	14.5	55.5	44.5	30	15.5	14.5	45	92	57	29	111	89	60	31	29	81.5	-0.014249267	-0.014532112	0.15665	-0.1083	-0.1571	-0.05195	-0.0997	0.079	0.01035	-0.00055	0.1276	-0.0799	1.55555	4.988115293	-0.8610695	-5.090565141	4.266595197	-0.841061739	-4.477242877	4.315867015	-0.801292568	-3.90589591	4.697843811	-0.877094238	-3.876491465	6.328194855	-0.442706589	-4.794331471	4.988115703	-0.861028474
A8B8G7.Mole.	19.118	35.294	31.618	9.559	48.529	51.471	36.029	16.176	19.853	26	48	43	13	66	70	49	22	27	95.36764706	0.059363815	0.072942215	0.111911765	-0.228970588	-0.378455882	-0.071323529	-0.005	0.192132353	-0.138161765	0.03125	0.177352941	-0.047426471	1.83625	-1.420648164	-6.027933355	-9.21564496	-1.987679307	-6.006082093	-8.572568174	-1.961772893	-5.968412142	-8.179820268	-1.754840725	-6.052036245	-8.680313827	0.119131442	-5.821528109	-8.71304558	-1.420647754	-6.027892329
A8B8G4.Mole.	19.853	36.029	30.882	9.559	47.794	52.206	36.029	16.176	19.853	27	49	42	13	65	71	49	22	27	92.5	0.078906348	0.095764188	0.128455882	-0.225955882	-0.368897059	-0.067720588	-0.00375	0.193602941	-0.138897059	0.024264706	0.185147059	-0.048235294	1.897426471	-1.420648164	-6.027933355	-9.21564496	-1.987679307	-6.006082093	-8.572568174	-1.961772893	-5.968412142	-8.179820268	-1.754840725	-6.052036245	-8.680313827	0.119131442	-5.821528109	-8.71304558	-1.420647754	-6.027892329
gi.4090265.emb.CAA10520.1..Mole.	36.502	57.795	25.095	11.027	56.274	43.726	27.757	14.449	13.308	96	152	66	29	148	115	73	38	35	66.3878327	-0.024918195	-0.022244241	0.226387833	-0.195323194	0.065627376	-0.039543726	-0.093231939	0.140380228	0.081596958	-0.029581749	0.179087452	-0.041026616	1.341787072	6.984980601	-1.042891083	-10.05456714	6.185830879	-1.109240529	-9.624053416	6.233356581	-0.964175564	-8.631547219	6.593440581	-1.042175527	-8.778771345	8.880176947	-0.279676047	-7.748606277	6.984981011	-1.042850057
gi.6901654.gb.AAF31152.1.AF078680_1.Mole.	28.07	52.047	22.807	9.357	46.199	53.801	32.164	12.281	19.883	48	89	39	16	79	92	55	21	34	61.6374269	-0.036889154	-0.035776601	0.386549708	-0.158538012	-0.118245614	0.045321637	-0.088654971	0.178538012	-0.055438596	0.008070175	0.152280702	-0.032923977	2.303274854	-8.902363902	-15.88683597	-20.13209906	-9.654417663	-15.88156341	-19.53826541	-9.613731645	-15.82694118	-19.14904272	-9.297420206	-15.90803588	-19.53177325	-7.022501892	-15.41980156	-19.31216732	-8.90236356	-15.88680178
gi.122064581.sp.P80740.2.SODC_OLEEU.Mole.	36.667	66.667	30	10	60	40	16.667	6.667	10	11	20	9	3	18	12	5	2	3	81	0.146905574	0.124074946	0.143333333	-0.303	-0.002333333	0.044666667	-0.25	0.161	0.135	-0.112	0.178	0.133	0.554333333	-0.670187412	-2.012343658	-3.800048133	-0.744700716	-1.970230044	-3.144160608	-0.742369193	-1.953624542	-3.136360016	-0.710436041	-2.040514584	-3.754623981	-0.452014134	-1.86242679	-3.489808285	-0.670187412	-2.012343658
gi.47117350.sp..Q7M3Y8_1.Mole.	20	60	35	5	40	60	25	0	25	4	12	7	1	8	12	5	0	5	88	-0.223069432	-0.254304528	0.4965	-0.202	-0.1945	0.192	-0.1095	0.2805	-0.2785	0.0025	0.0555	0.033	2.6805	-4.432092103	-5.100555528	-6.696790262	-4.568263341	-5.059100719	-6.038046904	-4.560097712	-5.042694794	-6.05575946	-4.484424581	-5.129744743	-6.732893881	-4.231895468	-5.059791848	-6.363098283	-4.432092103	-5.100555528
gi.47117351.sp..Q7M3Y8_2.Mole.	22.222	29.63	29.63	0	29.63	70.37	48.148	14.815	33.333	6	8	8	0	8	19	13	4	9	94.07407407	-0.046157287	-0.055005106	0.48962963	-0.25962963	-0.462222222	-0.183703704	0.086666667	0.18	-0.264074074	-0.078518519	0.225185185	0.039259259	3.839259259	-3.581245493	-5.090541316	-6.730336868	-3.74790587	-5.049647918	-6.067608304	-3.745575196	-5.033127347	-6.068271575	-3.71364856	-5.120668317	-6.745410911	-2.972199491	-5.043303943	-6.404212059	-3.581245288	-5.090520803
gi.47117352.sp..Q7M3Y8_3.Mole.	25	37.5	37.5	12.5	50	50	50	12.5	37.5	2	3	3	1	4	4	4	1	3	73.75	-0.022362663	-0.020613371	0.40125	-0.1	-0.2625	0.00625	-0.12125	0.01625	-0.25	0.15375	0.5975	0.01125	2.43625	-1.579278321	-2.103252749	-3.801047134	-1.653791625	-2.061139135	-3.145159609	-1.651460102	-2.044533633	-3.137359017	-1.61952695	-2.131423675	-3.755622982	-1.413727631	-2.063186799	-3.492313878	-1.579278321	-2.103252749
gi.47117353.sp..Q7M3Y8_4.Mole.	31.818	40.909	50	0	50	50	45.455	18.182	27.273	7	9	11	0	11	11	10	4	6	111.3636364	-0.41141812	-0.508502476	0.316818182	-0.431818182	-0.321818182	-0.185	0.119090909	0.149545455	-0.027727273	0.064090909	0.465454545	0.073181818	2.775909091	-1.080258085	-2.096515184	-3.730396724	-1.200844542	-2.054973286	-3.067661651	-1.198513868	-2.038452716	-3.068324922	-1.166587232	-2.125993685	-3.745464259	-0.692958711	-2.052760871	-3.404306925	-1.08025788	-2.096494671
gi.83300352.sp.P79017.2.ALL2_ASPFU.Mole.	42.581	63.226	29.032	12.581	55.484	44.516	20.645	10.323	10.323	132	196	90	39	172	138	64	32	32	68.74193548	0.034819468	0.02908754	0.201129032	-0.212548387	0.08583871	0.074064516	-0.051	0.124451613	0.11483871	-0.131645161	0.202483871	0.073645161	1.429387097	2.576451257	-13.17999369	-23.15060915	1.823211605	-13.26039538	-22.79731963	1.870864544	-13.10458758	-22.39503514	2.230948543	-13.18258755	-22.54225926	4.776547443	-11.2819631	-20.31276113	2.576452215	-13.17989797
gi.47117355.sp..Q7M3Y8_6.Mole.	22.5	37.5	32.5	7.5	42.5	57.5	42.5	15	27.5	9	15	13	3	17	23	17	6	11	92.75	0.002746843	0.003110009	0.315	-0.19725	-0.34325	-0.11375	-0.0275	0.1445	-0.211	0.044	0.31775	-0.03775	2.371	-3.526848691	-5.092983419	-6.998123821	-3.770638955	-5.05295793	-6.338490376	-3.759542065	-5.035231339	-6.231454967	-3.661982654	-5.120733922	-6.790836187	-2.939761015	-5.047029046	-6.737179877	-3.526848623	-5.092976581
Q8H2C8.Mole.	31.579	51.128	29.323	9.023	63.158	36.842	22.556	9.774	12.782	42	68	39	12	84	49	30	13	17	83.60902256	0.075490518	0.075055831	0.104736842	-0.230676692	-0.017443609	-0.03556391	-0.11518797	0.204135338	0.076842105	0.087067669	0.107067669	0.065112782	0.740451128	-2.083173031	-6.050049938	-10.76782938	-2.48147401	-6.054611989	-10.2139327	-2.458115162	-5.983858772	-9.873623736	-2.273049726	-6.067077458	-10.31524438	-1.172527507	-5.668511173	-9.568028647	-2.083172894	-6.050036262
Q8H2C9.Mole.	34.586	52.632	29.323	10.526	63.158	36.842	21.053	9.023	12.03	46	70	39	14	84	49	28	12	16	80	0.064448883	0.062248088	0.104511278	-0.214360902	0.023909774	-0.012406015	-0.122105263	0.202706767	0.08593985	0.073834586	0.159548872	0.050827068	0.721052632	-2.249507399	-6.051725099	-10.7371959	-2.632450616	-6.056092078	-10.18528438	-2.609094403	-5.985602273	-9.870489209	-2.424028967	-6.068820959	-10.31210986	-1.412776599	-5.671265534	-9.529773764	-2.249507263	-6.051711424
gi.473876.gb.AAA17741.1..Mole.	16.376	38.328	23.693	9.408	50.523	49.477	6.62	4.53	2.091	47	110	68	27	145	142	19	13	6	76.06271777	0.1632073	0.16610727	0.251498258	-0.1628223	-0.347700348	-0.24	-0.022055749	-0.193101045	0.016271777	-0.038222997	0.120487805	0.182648084	1.523275261	7.371203839	1.1547935	-6.4509714	7.249656832	1.110385857	-6.036515932	7.253148937	1.23115218	-5.720896089	7.285134218	1.149469561	-5.868157086	8.076624265	2.082596336	-4.285027196	7.371204112	1.15482085
Q7X9Q0.Mole.	33.588	51.145	32.824	8.397	61.832	38.168	19.847	8.397	11.45	44	67	43	11	81	50	26	11	15	96.87022901	0.108824638	0.110396977	0.079236641	-0.260916031	-0.018320611	-0.02519084	-0.118931298	0.214198473	0.070152672	0.043282443	0.121603053	0.048854962	0.808091603	-2.417178753	-5.097484094	-8.845255539	-2.800076135	-5.087546769	-8.261103333	-2.774000129	-5.034899699	-8.04765746	-2.567061445	-5.117872875	-8.489275648	-1.763979399	-4.866654272	-7.957757595	-2.41717848	-5.097456743
gi.70994042.ref.XP_751868.1..Mole.	41.776	63.487	30.263	11.842	56.25	43.75	20.395	10.197	10.197	127	193	92	36	171	133	62	31	31	72.00657895	0.024706746	0.021198818	0.187401316	-0.235888158	0.070263158	0.049901316	-0.066743421	0.125855263	0.119769737	-0.134868421	0.208289474	0.061842105	1.426875	2.683842672	-10.35927881	-18.48829917	1.946279768	-10.41095497	-18.06391445	1.99354666	-10.2897862	-17.75663148	2.353630659	-10.36778617	-17.90385561	4.651353662	-8.86761346	-16.32230753	2.683843766	-10.35916941
gi.11514622.pdb.1QMR.A.Mole.	30.189	52.83	28.931	11.321	52.201	47.799	27.044	13.208	13.836	48	84	46	18	83	76	43	21	22	85.22012579	-0.100905429	-0.103574938	0.221761006	-0.204213836	-0.113081761	0.063773585	-0.152264151	0.178427673	0.049685535	-0.051069182	0.16081761	-0.022830189	1.424339623	1.475409534	-4.72026447	-7.63978504	0.985324897	-4.683352407	-6.985210623	1.011036784	-4.663152144	-6.654192112	1.217995016	-4.744172536	-6.919184187	2.803070835	-4.228676694	-7.528039767	1.475409739	-4.720243957
gi.119633260.gb.ABL84749.1..Mole.	29.283	49.221	28.349	13.707	52.96	47.04	22.741	11.526	11.215	94	158	91	44	170	151	73	37	36	79.62616822	-0.023621074	-0.024029648	0.136978193	-0.136417445	-0.147320872	0.064454829	-0.013084112	0.137632399	0.026728972	-0.064766355	0.15788162	0.034797508	1.733457944	4.973135895	-6.679444574	-16.45411197	4.189561084	-6.746692619	-16.1062488	4.231204773	-6.606217496	-15.55299799	4.547620469	-6.676897347	-14.99372258	7.265914568	-5.474907917	-14.22782308	4.973137057	-6.679328335
gi.63099693.gb.AAY32926.1..Mole.	27.536	53.623	36.232	4.348	52.899	47.101	32.609	19.565	13.043	38	74	50	6	73	65	45	27	18	97.53623188	0.192580606	0.237265398	0.142608696	-0.434637681	-0.182971014	-0.051666667	0.075652174	0.016086957	-0.035072464	-0.021304348	0.154637681	-0.055434783	1.899130435	10.89331194	7.618100383	-1.01254771	10.43244601	7.542003649	-0.604094354	10.46553985	7.70092605	0.115639127	10.716212	7.617142039	-0.443724888	11.65747151	8.077048613	1.835253164	10.89331262	7.618168759
Q7M3Y8.Mole.	23.973	38.356	32.877	4.11	37.671	62.329	42.466	13.699	28.767	35	56	48	6	55	91	62	20	42	89.7260274	-0.109663402	-0.126280504	0.424794521	-0.231027397	-0.353561644	-0.097945205	0.026506849	0.164246575	-0.216164384	0.00260274	0.295684932	0.013287671	3.122739726	-16.11241763	-22.04409222	-24.30703465	-16.95607393	-22.01176403	-23.64123067	-16.92161945	-21.99271984	-23.43201536	-16.64906102	-22.07495648	-23.87362617	-13.68670841	-21.97061167	-24.11861429	-16.11241695	-22.04402384
gi.58371884.emb.CAG26895.1..Mole.	45.283	64.151	20.126	10.063	47.799	52.201	24.528	14.465	10.063	72	102	32	16	76	83	39	23	16	55.1572327	0.107456533	0.083959515	0.227861635	-0.231006289	0.107484277	0.031886792	-0.000943396	0.196352201	0.016666667	-0.233836478	0.152893082	-0.025660377	1.550880503	8.472013358	3.839239728	-4.701409752	8.057490497	3.777617155	-4.287222745	8.087483681	3.920261462	-3.510236106	8.316321676	3.840137508	-3.716350352	9.249765281	4.477220458	-2.311100321	8.472013426	3.839246566
gi.21217441.gb.AAM33784.1..Mole.	28.777	51.799	33.094	6.475	51.799	48.201	30.216	15.827	14.388	40	72	46	9	72	67	42	22	20	89.85611511	0.103904166	0.113403131	0.238417266	-0.295683453	-0.147338129	-0.01028777	0.051007194	0.089568345	-0.001798561	-0.000503597	0.124820144	0.063381295	1.657625899	4.141604575	-2.915019774	-10.3167841	3.696753257	-2.962819839	-9.853394097	3.720700302	-2.839195976	-9.282634151	3.905759221	-2.92306559	-9.783130168	5.433066107	-2.087089983	-8.12465193	4.141604848	-2.914992423
gi.21217443.gb.AAM33785.1..Mole.	26.961	45.588	31.863	9.804	48.529	51.471	27.941	15.686	12.255	55	93	65	20	99	105	57	32	25	95.58823529	-0.002036585	-0.00237939	0.156911765	-0.210539216	-0.220980392	-0.002156863	0.008039216	0.20495098	0.000343137	-0.055931373	0.130490196	0.019803922	2.103872549	9.88068631	3.190660446	-1.155500299	9.328738809	3.198384048	-0.56245093	9.35774268	3.252012059	-0.258112544	9.586567643	3.17058625	-0.581977532	11.37430664	3.760877794	-0.336183935	9.880687472	3.190776686
gi.417370.sp.P24296.2.NLTP1_WHEAT.Mole.	34.513	62.832	35.398	4.425	61.062	38.938	17.699	11.504	6.195	39	71	40	5	69	44	20	13	7	97.52212389	-0.044625699	-0.048426382	0.124513274	-0.409557522	0.005309735	0.08159292	0.057787611	0.075132743	0.119026549	0.030530973	0.049115044	0.077345133	1.225309735	6.345572199	2.788142002	-5.609217544	6.130996897	2.714784047	-5.228573071	6.149465484	2.870207438	-4.832056551	6.290771392	2.785195875	-5.391432855	6.684886657	3.459863105	-2.659253828	6.345572677	2.788189866
gi.7321108.emb.CAA09938.2..Mole.	23.509	38.947	33.333	2.105	40	60	43.509	17.895	25.614	67	111	95	6	114	171	124	51	73	86.10526316	-0.065686735	-0.077564074	0.453403509	-0.260105263	-0.34122807	-0.141719298	0.085578947	0.191614035	-0.126912281	0.065438596	0.266070175	0.00677193	3.132315789	-11.60575521	-22.04349872	-25.63132386	-13.03396097	-22.03251366	-24.95116895	-12.97884142	-21.99158146	-24.27470051	-12.55317677	-22.07275046	-24.77516949	-7.284433958	-21.90415831	-25.22902036	-11.60575364	-22.04334145
gi.217308.dbj.BAA01241.1..Mole.	28.986	59.42	36.232	7.246	56.522	43.478	26.812	14.493	12.319	40	82	50	10	78	60	37	20	17	98.1884058	-0.065557984	-0.076163546	0.136086957	-0.369202899	-0.084057971	0.056884058	-0.056666667	0.092463768	-0.011304348	-0.005652174	0.109710145	0.026231884	1.127391304	4.362506155	-1.016195528	-8.272958862	3.901844719	-1.06380685	-7.804066086	3.937468444	-0.939735286	-7.2021485	4.210013839	-1.023273785	-7.761510056	5.15322368	-0.3052991	-6.072718286	4.362506292	-1.016181853
gi.1707911.sp.P02223.2.GLB9_CHITH.Mole.	36.025	56.522	36.646	14.286	57.764	42.236	20.497	11.18	9.317	58	91	59	23	93	68	33	18	15	93.47826087	0.122629355	0.126562019	0.069378882	-0.235900621	-0.039751553	0.140745342	-0.089192547	0.218074534	0.088695652	-0.060621118	0.185962733	0.036521739	0.910869565	3.854235464	-4.411904106	-7.754194975	3.456027792	-4.38769409	-7.121934543	3.484826509	-4.352598032	-6.981502896	3.713618893	-4.437278481	-7.599744739	4.818804962	-3.450201576	-7.130225293	3.854235806	-4.411869918
gi.169929.gb.AAB01374.1..Mole.	19.562	41.158	21.596	11.268	41.471	58.529	33.959	16.745	17.214	125	263	138	72	265	374	217	107	110	66.51017214	0.202502045	0.219010559	0.412143975	-0.076384977	-0.276478873	-0.03170579	-0.015336463	0.080829421	-0.031517997	0.009874804	0.119640063	-0.009593114	2.882441315	10.61908835	-23.18685398	-33.27555628	8.467286039	-23.24242103	-32.752028	8.552391483	-23.12888328	-31.59607123	9.196866802	-23.19978604	-31.39001117	18.26860915	-20.44969901	-31.8198437	10.61909129	-23.18655996
gi.169927.gb.AAA33947.1..Mole.	22.477	45.872	29.358	8.257	48.624	51.376	25.688	12.385	13.303	49	100	64	18	106	112	56	27	29	88.57798165	0.128995215	0.14664642	0.288761468	-0.208073394	-0.239036697	-0.023853211	-0.071009174	0.15206422	0.013899083	0.00233945	0.125642202	-0.040642202	1.978119266	1.912508385	-2.978167578	-5.563767132	1.314919958	-2.942566239	-4.890857141	1.340635134	-2.922037325	-4.528560071	1.547580334	-3.004359572	-4.911302887	3.599713198	-2.807758451	-5.437083026	1.912509068	-2.978099202
Q84LA7.Mole.	28.931	49.057	29.56	13.836	51.572	48.428	30.189	15.094	15.094	46	78	47	22	82	77	48	24	24	87.04402516	-0.064328792	-0.067444195	0.188930818	-0.166289308	-0.16490566	0.090125786	-0.136918239	0.164528302	0.033081761	-0.038113208	0.21081761	-0.016540881	1.377987421	2.718994278	-5.53547577	-8.845218096	2.213664083	-5.498942926	-8.19704026	2.236463154	-5.478219445	-7.812173208	2.42156117	-5.558183492	-7.959416999	4.356320094	-4.821482649	-8.780335905	2.718994415	-5.535462095
gi.2342496.dbj.BAA21849.1..Mole.	32.764	55.84	25.356	13.39	55.556	44.444	18.803	8.547	10.256	115	196	89	47	195	156	66	30	36	68.88888889	0.068496001	0.064115337	0.129259259	-0.145384615	-0.035641026	0.063304843	-0.055897436	0.190769231	0.042051282	-0.082421652	0.141481481	-0.001965812	1.464558405	-1.574666495	-8.274425688	-18.35209032	-2.373871577	-8.356030653	-18.03713625	-2.329110658	-8.19762065	-17.37971421	-1.990821714	-8.268054991	-16.82043635	0.346181956	-7.692288166	-15.81645426	-1.574665538	-8.274329961
gi.217306.dbj.BAA01240.1..Mole.	28.082	56.164	36.301	6.849	57.534	42.466	26.027	14.384	11.644	41	82	53	10	84	62	38	21	17	105.4794521	-0.035995737	-0.043128345	0.081369863	-0.384520548	-0.101986301	0.060342466	-0.051369863	0.10390411	-0.016712329	0.008150685	0.072191781	0.018287671	0.945890411	5.362002057	-0.064238377	-8.137274761	4.90118151	-0.1260766	-7.701273181	4.937000611	0.015549583	-7.029162338	5.209546007	-0.067988916	-7.588523894	6.153119709	0.684401961	-5.61100479	5.362002194	-0.064224701
gi.119390336.pdb.2J23.B.Mole.	28.926	54.545	27.273	14.876	54.545	45.455	25.62	15.702	9.917	35	66	33	18	66	55	31	19	12	74.79338843	-0.025360352	-0.026480184	0.147933884	-0.172561983	-0.086528926	0.030991736	-0.12	0.090082645	0.050826446	0.00107438	0.165785124	0.06553719	1.288347107	7.538360609	0.442645596	-3.783107567	7.20153885	0.453401447	-3.183954591	7.227623044	0.506867063	-2.89114607	7.434548696	0.422592032	-3.450515	8.285550515	1.329263009	-2.874861233	7.538360814	0.442666109
gi.217304.dbj.BAA01239.1..Mole.	28.261	58.696	36.232	7.246	56.522	43.478	26.812	14.493	12.319	39	81	50	10	78	60	37	20	17	102.3913043	-0.065987435	-0.078463674	0.126884058	-0.36673913	-0.083188406	0.066884058	-0.074565217	0.099710145	-0.01442029	0.002753623	0.090942029	0.023623188	1.092536232	4.362506155	-1.016195528	-8.272958862	3.901844719	-1.06380685	-7.804066086	3.937468444	-0.939735286	-7.2021485	4.210013839	-1.023273785	-7.761510056	5.15322368	-0.3052991	-6.072718286	4.362506292	-1.016181853
gi.51316214.sp.Q6H9K0.1.PGLR2_PLAAC.Mole.	38.196	63.13	25.199	7.958	54.377	45.623	17.772	11.406	6.366	144	238	95	30	205	172	67	43	24	70.58355438	-0.209778188	-0.197713339	0.215809019	-0.278408488	0.064960212	0.067931034	-0.045543767	0.198806366	0.107427056	-0.093474801	0.061803714	0.013740053	1.338541114	20.78630883	11.87513315	-2.653298512	20.13951124	11.71137812	-2.459833806	20.19129518	11.97658166	-1.245218787	20.57323939	11.89752535	-1.510191198	21.97252116	13.21961019	2.050223728	20.78630959	11.87520836
gi.2129477.pir..JC4834.Mole.	28.125	51.875	28.125	11.875	52.5	47.5	28.125	13.75	14.375	45	83	45	19	84	76	45	22	23	82.25	-0.108780915	-0.112477654	0.2258125	-0.1921875	-0.131125	0.0603125	-0.158125	0.1593125	0.0460625	-0.041875	0.1503125	-0.0398125	1.4655625	1.641743903	-4.718589309	-7.670418518	1.136301503	-4.681872318	-7.013858936	1.162016025	-4.661408643	-6.657326639	1.368974257	-4.742429035	-6.922318714	3.043319927	-4.225922334	-7.566294649	1.641744108	-4.718568796
gi.7388038.sp.O49065.1.RAP_TAROF.Mole.	34.395	53.503	26.752	12.739	51.592	48.408	26.752	13.376	13.376	54	84	42	20	81	76	42	21	21	79.49044586	-0.078690919	-0.07736005	0.142484076	-0.245414013	-0.087452229	0.096751592	-0.138216561	0.169363057	0.004522293	-0.100764331	0.189490446	-0.062101911	1.10656051	2.124420927	-4.727012562	-9.217277683	1.633905808	-4.718375815	-8.620788497	1.662927666	-4.662949466	-8.140919288	1.891746114	-4.745026203	-8.523659647	3.374999633	-4.051792179	-8.417345241	2.124420927	-4.727012562
gi.121584258.gb.ABM60783.1..Mole.	38.276	66.207	26.207	12.069	48.966	51.034	23.448	10.69	12.759	111	192	76	35	142	148	68	31	37	71.89655172	0.053143261	0.048296307	0.282724138	-0.157896552	0.061931034	0.190448276	-0.137241379	0.291103448	0.027931034	-0.100965517	0.122517241	0.025724138	1.758931034	-3.43104248	-15.27024787	-20.8498202	-4.461242356	-15.26805109	-20.29502108	-4.376775803	-15.21245159	-19.85758731	-3.732307	-15.28400528	-19.71040263	-1.810005997	-14.0471211	-20.19061147	-3.43104207	-15.27020684
P12550.Mole.	37.037	58.025	43.21	13.58	61.111	38.889	19.136	10.494	8.642	60	94	70	22	99	63	31	17	14	101.3580247	0.072056634	0.075982313	0.005246914	-0.291419753	-0.07654321	0.069938272	-0.050123457	0.188333333	0.088395062	-0.064506173	0.314753086	0.041975309	0.551851852	4.053338902	-1.689050682	-5.098578308	3.685959381	-1.664592602	-4.474251378	3.711850834	-1.628418193	-4.226122329	3.918789518	-1.711391368	-4.667740517	4.842709659	-1.058049402	-4.561627357	4.053339107	-1.689030169
gi.160347130.gb.ABX26143.1..Mole.	40.789	66.447	26.974	8.553	56.579	43.421	21.711	11.842	9.868	62	101	41	13	86	66	33	18	15	78.81578947	0.011405082	0.010435544	0.291973684	-0.244934211	0.138026316	0.125592105	-0.181973684	0.242828947	0.201381579	-0.023552632	0.045592105	0.110723684	1.225460526	3.855578574	-5.367208017	-9.556193004	3.472682541	-5.357136042	-8.96079713	3.498752994	-5.305044108	-8.801200118	3.70567213	-5.389970066	-9.41944442	4.929766432	-4.2567913	-8.589411574	3.855578916	-5.367173829
gi.56405055.sp.P84299.1.GLB75_CHITP.Mole.	38.509	60.87	42.857	11.18	60.248	39.752	17.391	9.317	8.075	62	98	69	18	97	64	28	15	13	101.3664596	0.162396661	0.170393932	0.032608696	-0.331055901	-0.046583851	0.066024845	-0.048695652	0.233726708	0.094409938	-0.087080745	0.280372671	0.029068323	0.631490683	3.161588476	-0.869769038	-3.923754711	2.825039092	-0.844864717	-3.291043422	2.848009258	-0.809013947	-3.071249767	3.033061661	-0.893534488	-3.630621155	3.828397457	-0.45818247	-3.347542857	3.16158875	-0.869741687
gi.118638268.gb.ABL09307.1..Mole.	30.534	54.962	26.718	8.397	42.748	57.252	28.244	13.74	14.504	40	72	35	11	56	75	37	18	19	76.48854962	-0.185764046	-0.197894047	0.251603053	-0.252366412	-0.196717557	0.001450382	-0.058854962	0.268931298	-0.060916031	-0.164122137	0.182977099	-0.049770992	2.085801527	1.52556799	-1.0840086	-3.32081123	1.112501811	-1.045966794	-2.64747859	1.132373758	-1.026150397	-2.347617081	1.295559429	-1.110265521	-2.848115556	2.534189376	-1.032493088	-3.138188894	1.525568332	-1.083974411
gi.56405052.sp.P84296.1.GLB74_CHITH.Mole.	39.752	60.87	43.478	11.801	61.491	38.509	18.012	9.938	8.075	64	98	70	19	99	62	29	16	13	100.8074534	0.137271972	0.139954833	0.035652174	-0.322670807	-0.030186335	0.076956522	-0.044161491	0.225279503	0.120931677	-0.069689441	0.291428571	0.051552795	0.505776398	3.979770394	-1.687940856	-4.920757708	3.643220943	-1.663043224	-4.288714399	3.666191392	-1.627164143	-4.066099456	3.851243796	-1.711684685	-4.625470844	4.751824549	-1.056652452	-4.341532671	3.979770599	-1.687920343
gi.126387.sp.P14948.1.MPAL3_LOLPR.Mole.	27.835	51.546	22.68	10.309	49.485	50.515	28.866	15.464	13.402	27	50	22	10	48	49	28	15	13	68.24742268	-0.165502079	-0.155210449	0.238350515	-0.185257732	-0.137113402	-0.104226804	-0.096804124	0.151237113	0.034948454	-0.147010309	0.08742268	-0.056494845	1.729484536	3.714890163	0.999197786	-1.256591053	3.440384784	1.038874167	-0.588552102	3.451496917	1.058124609	-0.334076549	3.549062845	0.973272954	-0.834582398	4.502424541	1.156628888	-1.057237157	3.714890368	0.999218299
gi.126385.sp.P14946.2.MPAL1_LOLPR.Mole.	34.981	58.935	23.954	11.407	54.753	45.247	27.757	13.688	14.068	92	155	63	30	144	119	73	36	37	63.0418251	-0.029488305	-0.026419847	0.251330798	-0.182737643	0.060608365	-0.014676806	-0.109809886	0.126121673	0.049619772	-0.038859316	0.161558935	-0.047680608	1.516806084	3.039412063	-5.041869023	-13.99325641	2.163132457	-5.109086132	-13.56672561	2.219408	-4.964452239	-12.62524602	2.645111743	-5.041715672	-12.77246278	4.912659108	-4.279035456	-11.67203489	3.039412473	-5.041827997
gi.27550039.gb.AAM19082.1..Mole.	30.519	52.165	25.325	17.1	52.381	47.619	26.407	14.069	12.338	141	241	117	79	242	220	122	65	57	70.06493506	0.017299059	0.016538742	0.117229437	-0.119437229	-0.112207792	0.10978355	-0.064004329	0.096471861	0.01004329	-0.107229437	0.135995671	0.030151515	1.507683983	12.1601414	-17.12727777	-32.31123969	10.79040329	-17.25815106	-32.08949523	10.88246562	-17.04443092	-31.01455672	11.57073956	-17.10963524	-30.33748879	16.04446652	-13.67761079	-28.85546706	12.16014229	-17.12718888
Q8UUS2.Mole.	36.697	55.963	33.945	10.092	53.211	46.789	31.193	13.761	17.431	40	61	37	11	58	51	34	15	19	79.90825688	-0.024480456	-0.025300001	0.211284404	-0.271009174	-0.024954128	0.047522936	-0.087614679	0.272110092	-0.034954128	0.025504587	0.277889908	-0.113302752	1.361376147	-2.122317656	-5.045590685	-7.92878808	-2.628368747	-5.022439762	-7.278463372	-2.590792708	-4.985027416	-6.922635324	-2.296387097	-5.069622261	-7.599745164	-1.400230613	-4.851516916	-7.359089756	-2.122317587	-5.045583848
gi.55859456.emb.CAH92630.1..Mole.	29.615	54.615	32.308	12.692	62.308	37.692	20.385	12.308	8.077	154	284	168	66	324	196	106	64	42	86.65384615	0.006535449	0.006666731	0.065307692	-0.223519231	-0.069711538	-0.026557692	-0.095115385	0.095442308	0.139557692	-0.031865385	0.145	-0.010192308	0.994211538	26.22909246	14.3160423	3.881916933	25.22960441	14.24684646	4.268009701	25.29464286	14.39235527	5.283454709	25.78605105	14.32429043	5.901625155	28.51259471	15.51813945	5.945849003	26.22909417	14.31621325
gi.55859454.emb.CAH92627.1..Mole.	29.537	53.282	30.695	12.934	61.39	38.61	19.691	11.583	8.108	153	276	159	67	318	200	102	60	42	84.74903475	-0.006710743	-0.006682172	0.080057915	-0.197972973	-0.068494208	-0.018764479	-0.093532819	0.099420849	0.131756757	-0.039131274	0.130482625	-0.016119691	1.029440154	22.41272005	11.22318601	0.589576719	21.4287007	11.15387429	0.954266381	21.49082163	11.2994361	1.978174932	21.96038264	11.23372947	2.831844404	24.70018549	12.31556674	2.582725671	22.41272155	11.22333644
gi.2564224.emb.CAA05188.1..Mole.	28.125	52.5	28.75	11.25	52.5	47.5	28.125	13.75	14.375	45	84	46	18	84	76	45	22	23	84.0625	-0.104970206	-0.109358958	0.228875	-0.2061875	-0.133125	0.0568125	-0.1584375	0.1585	0.04625	-0.042375	0.1491875	-0.0279375	1.4589375	1.641743903	-4.718589309	-7.670418518	1.136301503	-4.681872318	-7.013858936	1.162016025	-4.661408643	-6.657326639	1.368974257	-4.742429035	-6.922318714	3.043319927	-4.225922334	-7.566294649	1.641744108	-4.718568796
P34951.Mole.	38.462	59.441	32.867	9.091	67.832	32.168	13.986	7.692	6.294	55	85	47	13	97	46	20	11	9	86.71328671	-0.050544385	-0.049099029	-0.00958042	-0.373776224	0.057202797	-0.004825175	0.009160839	-0.035804196	0.141258741	-0.025384615	0.162307692	0.026573427	0.554615385	3.045890743	-0.439643167	-11.2276497	2.846533698	-0.555918825	-10.96332881	2.856822762	-0.348980978	-10.45828862	2.932521958	-0.433427215	-10.89992156	3.651395266	0.240564615	-7.305162989	3.045891221	-0.439595304
gi.224036293.pdb.3C3V.A.Mole.	23.922	47.843	22.549	11.176	45.49	54.51	28.039	13.725	14.314	122	244	115	57	232	278	143	70	73	63.68627451	0.18172928	0.187574645	0.394921569	-0.071588235	-0.176254902	-0.003666667	-0.021607843	0.112333333	0.040176471	-0.005058824	0.116039216	0.002921569	2.985607843	6.019823445	-12.29134236	-19.81892661	4.513772069	-12.3249342	-19.34492177	4.584003704	-12.23776632	-19.09817133	5.119145363	-12.306642	-18.59774671	10.58558396	-10.94672972	-18.55005554	6.019826932	-12.29099364
gi.55859458.emb.CAH92632.1..Mole.	28.571	52.896	29.73	13.32	61.583	38.417	19.498	11.197	8.301	148	274	154	69	319	199	101	58	43	82.83783784	0.005297608	0.005235356	0.06969112	-0.189266409	-0.079478764	-0.03011583	-0.101274131	0.088474903	0.126370656	-0.04957529	0.116814672	-0.01480695	1.01988417	19.67181388	8.22700715	-2.349084459	18.68790731	8.157568115	-1.988370329	18.74710459	8.302571193	-1.015489671	19.19479236	8.236619043	-0.161822657	22.08979051	9.321668257	-0.340648077	19.67181538	8.227157577
gi.170666.gb.AAA34256.1..Mole.	57.547	68.868	18.396	7.547	65.566	34.434	11.321	6.132	5.189	122	146	39	16	139	73	24	13	11	37.5	0.047820602	0.033007818	0.175566038	-0.238018868	0.47004717	0.108207547	0.223443396	0.171226415	0.142169811	0.093160377	0.161367925	0.037075472	0.946367925	3.364313831	0.372813347	-27.21281647	3.099951614	-0.04347831	-27.68976411	3.12014135	0.528275802	-26.08772909	3.239613106	0.446924296	-26.29385562	3.90762298	1.62675811	-16.40151156	3.364314173	0.372847535
Q5MIT8.Mole.	36.09	59.774	17.669	3.759	42.857	57.143	38.346	10.526	27.82	96	159	47	10	114	152	102	28	74	46.2406015	0.112036301	0.096414751	0.622368421	-0.174962406	0.09462406	0.018233083	-0.160037594	0.253984962	-0.106917293	0.113646617	0.193082707	-0.017330827	2.724360902	-36.83081245	-47.15650086	-53.79287474	-38.4916122	-47.20479116	-53.2748827	-38.3948723	-47.09502646	-52.49365637	-37.66298218	-47.17275831	-52.99409094	-33.1736613	-46.76781652	-52.01637231	-36.83081218	-47.15647351
gi.170668.gb.AAA34257.1..Mole.	56.452	69.355	12.903	8.602	63.978	36.022	13.978	7.527	6.452	105	129	24	16	119	67	26	14	12	28.97849462	0.017658205	0.011846095	0.237849462	-0.173655914	0.532741935	0.148817204	0.226397849	0.130591398	0.12844086	0.132688172	0.099408602	0.029623656	1.200913978	3.34883328	-1.443367182	-29.20979952	3.069113022	-1.859881694	-29.68741731	3.089303042	-1.288099272	-28.082561	3.208774798	-1.369450778	-28.28868753	4.071303145	0.031440437	-18.39546975	3.348833553	-1.443339832
O65811.Mole.	30.412	50.258	30.928	8.247	50.515	49.485	26.804	12.629	14.175	118	195	120	32	196	192	104	49	55	96.36597938	-0.033283905	-0.035374535	0.172628866	-0.276082474	-0.135309278	0.039123711	-0.071984536	0.171907216	-0.015876289	-0.088917526	0.082938144	-0.04943299	1.660283505	-0.260353318	-11.74561638	-19.55547011	-1.598412831	-11.78989764	-19.06643957	-1.507505446	-11.67977457	-18.24534926	-0.819303179	-11.7521391	-18.2159104	2.368682512	-10.82991859	-17.95043026	-0.260352156	-11.74550014
O65812.Mole.	32.824	50.382	27.481	8.397	58.779	41.221	20.611	8.397	12.214	43	66	36	11	77	54	27	11	16	81.90839695	0.066279778	0.063946057	0.145954198	-0.229160305	-0.043129771	-0.039770992	-0.111984733	0.193282443	0.068015267	0.011679389	0.109007634	0.088778626	1.073129771	-3.063497227	-7.000674812	-10.81354713	-3.415339279	-6.990581606	-10.23138051	-3.398021018	-6.938293699	-10.04344938	-3.256702078	-7.022003406	-10.48507494	-2.113976901	-6.655884081	-9.916869011	-3.063496953	-7.000647461
Q8T5G9.Mole.	32.143	54.911	29.464	8.482	56.25	43.75	25	12.054	12.946	72	123	66	19	126	98	56	27	29	83.97321429	0.026265302	0.027448352	0.177589286	-0.250089286	-0.025758929	-0.0065625	-0.062232143	0.162321429	0.049419643	-0.0015625	0.121160714	0.050267857	1.412053571	1.543534071	-6.039776561	-14.30445913	0.929358593	-6.104105515	-13.88166217	0.959333419	-5.963296474	-13.28314984	1.188151866	-6.045373211	-13.66589019	3.334821717	-5.275744817	-11.81472836	1.543534755	-6.039708184
P80198.Mole.	16.609	38.062	20.415	9.343	51.211	48.789	8.997	5.536	3.46	48	110	59	27	148	141	26	16	10	68.09688581	0.050235265	0.049534567	0.270449827	-0.154221453	-0.311211073	-0.257750865	-0.023391003	-0.189377163	0.026297578	-0.006470588	0.085986159	0.152352941	1.521937716	6.94467639	-0.838449461	-9.810586608	6.76138211	-0.91189199	-9.437671618	6.765264967	-0.756016429	-8.981665259	6.797217667	-0.840953688	-9.423303111	7.999192112	0.280362709	-6.904422669	6.944676664	-0.838422111
O00089.Mole.	34.826	57.463	31.716	11.692	56.468	43.532	19.03	8.209	10.821	280	462	255	94	454	350	153	66	87	83.34577114	-0.033530829	-0.03116865	0.157151741	-0.202860697	-0.030696517	0.041902985	-0.091666667	0.156902985	0.074402985	-0.112562189	0.160584577	0.03471393	1.298495025	-11.87180173	-34.08813951	-46.29804197	-13.90277643	-34.17115109	-46.01613524	-13.77355314	-34.02686892	-45.18774358	-12.80080968	-34.07716491	-43.450887	-7.191466059	-32.19904474	-44.50043435	-11.87179982	-34.08794806
gi.14423730.sp.P78983.2.HSP70_ALTAL.Mole.	33.553	53.947	25	4.605	50	50	32.895	12.5	20.395	51	82	38	7	76	76	50	19	31	61.11842105	-0.057862606	-0.051349193	0.458815789	-0.208421053	-0.023486842	-0.088815789	-0.105526316	0.211578947	0.015921053	0.054605263	0.205592105	0.014736842	2.140723684	-8.034903599	-12.06950833	-14.52812683	-8.725093271	-12.03492474	-13.86122161	-8.687705552	-12.0143617	-13.50750933	-8.39326736	-12.09570191	-13.89024231	-6.4788655	-12.01036913	-14.39533135	-8.034903326	-12.06948098
gi.159559.gb.AAA29348.1..Mole.	23.676	47.04	24.611	12.15	48.598	51.402	31.776	17.445	14.33	76	151	79	39	156	165	102	56	46	68.34890966	0.012808763	0.013331881	0.235607477	-0.158598131	-0.201869159	-0.04046729	0.014423676	0.050529595	-0.044766355	-0.030031153	0.155327103	-0.088566978	2.034735202	15.16569252	4.91064463	-7.398424061	14.1042997	4.798347762	-7.073171082	14.16994697	4.998788964	-5.626230479	14.66130955	4.92616763	-5.420187631	17.58819823	5.901929204	-4.293057676	15.16569321	4.910713006
Q8T379.Mole.	22.222	36.214	32.099	1.646	37.86	62.14	43.21	18.107	25.103	54	88	78	4	92	151	105	44	61	80.49382716	-0.078725027	-0.091620196	0.480082305	-0.247777778	-0.390411523	-0.186995885	0.135390947	0.172880658	-0.138559671	0.050411523	0.278765432	0.037037037	3.300082305	-7.952534867	-17.05692284	-20.43228094	-9.088147222	-17.04247417	-19.75719401	-9.053465947	-17.00273411	-19.17431909	-8.780920552	-17.08627261	-19.73368065	-4.122036737	-16.92429207	-19.98219636	-7.952533499	-17.05678609
gi.189544584.gb.ACE07187.1..Mole.	37.931	61.207	25.862	6.034	54.31	45.69	21.552	12.931	8.621	44	71	30	7	63	53	25	15	10	68.96551724	-0.113222675	-0.107723353	0.109051724	-0.399655172	-0.00387931	0.040948276	0.116293103	0.089913793	-0.025603448	-0.106551724	0.104827586	-0.090431034	1.181465517	6.023518089	4.420526459	-5.684272918	5.747080405	4.318028154	-5.360390642	5.768883527	4.51113327	-4.57693548	5.932069199	4.427018146	-5.077433956	6.370908235	4.839768279	-2.17276399	6.023518157	4.420533297
gi.452323.emb.CAA49556.1..Mole.	34.228	55.705	26.846	8.725	59.732	40.268	17.45	8.725	8.725	51	83	40	13	89	60	26	13	13	73.3557047	0.061331149	0.059566053	0.053825503	-0.320402685	-0.005704698	-0.060939597	0.064362416	-0.039328859	0.015100671	-0.065838926	0.113624161	0.014697987	1.299463087	1.523403678	-1.573449026	-13.02133127	1.216042816	-1.705139298	-12.7837281	1.2352818	-1.480607703	-12.21413627	1.376594223	-1.564968337	-12.7146372	2.202567945	-0.963366019	-8.756982375	1.523404293	-1.573387488
gi.452325.emb.CAA49557.1..Mole.	34.503	57.31	33.333	8.772	65.497	34.503	14.62	7.602	7.018	59	98	57	15	112	59	25	13	12	86.78362573	0.01271296	0.012148825	0.005321637	-0.355146199	-0.028011696	-0.050467836	0.025380117	-0.038947368	0.102573099	-0.051520468	0.148362573	0.049005848	0.738304094	2.359384237	-1.437978006	-12.40644141	2.08301007	-1.555249907	-12.14917457	2.099138226	-1.348013125	-11.62144124	2.21859695	-1.430666486	-11.94531852	3.07344244	-0.756691024	-8.526215054	2.359384784	-1.437923305
P80514.Mole.	26.923	53.846	26.923	11.538	61.538	38.462	30.769	11.538	19.231	7	14	7	3	16	10	8	3	5	67.69230769	0.295482166	0.282467281	0.264230769	-0.253461538	-0.026153846	-0.101923077	-0.306923077	-0.076923077	0.098846154	0.035769231	0.215384615	-0.161923077	1.699230769	-1.339345491	-2.099694064	-3.729429685	-1.460045212	-2.058073736	-3.067361728	-1.454795885	-2.041492938	-3.065203392	-1.400996001	-2.128788398	-3.74234027	-1.082555666	-2.058056488	-3.403361167	-1.339345354	-2.099680389
gi.256095984.emb.CAQ68249.1..Mole.	25.581	55.814	32.558	8.527	55.814	44.186	28.682	16.279	12.403	33	72	42	11	72	57	37	21	16	90.62015504	-0.149260204	-0.172375228	0.186434109	-0.310930233	-0.110852713	0.037984496	-0.061007752	0.022635659	0.009069767	0.028294574	0.103565891	0.04248062	1.302713178	6.383501514	0.07552135	-7.345531342	5.984610998	0.02846262	-6.881482595	6.011479613	0.152438433	-6.279565968	6.21841178	0.06881433	-6.780059527	7.32270605	0.897769523	-5.161088541	6.383501651	0.075535026
gi.100498.pir..C39099.Mole.	32.494	57.935	30.982	8.564	56.171	43.829	20.403	10.327	10.076	129	230	123	34	223	174	81	41	40	88.69017632	0.008267677	0.008677952	0.139823678	-0.272619647	-0.014030227	0.044357683	-0.066952141	0.198639798	0.036221662	-0.039899244	0.061057935	0.018387909	1.285541562	4.51989486	-5.051574319	-16.93026427	3.457664547	-5.177507549	-16.63462769	3.540958023	-4.965256844	-15.69290166	4.16350145	-5.042263466	-16.0167224	6.212402505	-3.921747548	-13.17366815	4.519895885	-5.051471755
gi.256095986.emb.CAQ68250.1..Mole.	29.139	50.331	27.483	14.238	52.98	47.02	23.51	11.589	11.921	88	152	83	43	160	142	71	35	36	73.41059603	-0.031539046	-0.031666236	0.186622517	-0.100629139	-0.109271523	0.10115894	-0.012715232	0.152019868	0.032582781	-0.03384106	0.146523179	0.013509934	1.963642384	2.878559204	-7.771332895	-17.32123958	2.064042263	-7.838821817	-16.97183559	2.111517139	-7.698837994	-16.472433	2.471672815	-7.769677752	-15.97202805	5.005530969	-6.678189643	-15.06388882	2.878560435	-7.771209817
gi.3914446.sp.O49894.1.PROF_MERAN.Mole.	33.083	50.376	27.82	10.526	60.15	39.85	21.805	9.774	12.03	44	67	37	14	80	53	29	13	16	82.85714286	0.057583329	0.055260208	0.137744361	-0.195488722	-0.018571429	-0.016766917	-0.140601504	0.16962406	0.08075188	0.060075188	0.142255639	0.100300752	0.867894737	-1.430829426	-6.822657766	-10.94446956	-1.813614101	-6.81285456	-10.36451696	-1.790453263	-6.759919375	-10.11991504	-1.605381311	-6.842487133	-10.50266032	-0.489255636	-6.260445578	-10.07738517	-1.430829289	-6.822644091
gi.100496.pir..A39099.Mole.	33.586	58.081	29.545	8.586	54.798	45.202	23.232	11.616	11.616	133	230	117	34	217	179	92	46	46	83.25757576	0.046673526	0.047719829	0.196590909	-0.250681818	-0.00040404	0.039924242	-0.070353535	0.207752525	0.055277778	-0.027222222	0.083484848	0.009671717	1.558232323	4.428015488	-6.852997923	-17.23616219	3.273956099	-6.951719812	-16.86942901	3.356860044	-6.774456485	-16.05668214	3.97940347	-6.851463107	-16.38050288	6.615837902	-5.681923754	-14.13768133	4.428016856	-6.85286117
gi.100497.pir..B39099.Mole.	31.156	55.779	29.648	10.302	54.271	45.729	23.116	12.814	10.302	124	222	118	41	216	182	92	51	41	85.05025126	0.041007496	0.043129146	0.155251256	-0.234321608	-0.045653266	0.067839196	-0.03758794	0.167512563	0.037663317	-0.039824121	0.055175879	0.011532663	1.539673367	13.04751859	-1.553886494	-14.83550835	11.95429951	-1.694444895	-14.57693198	12.04070297	-1.464984308	-13.60181131	12.68512616	-1.541094492	-13.86675422	15.07348218	0.272871516	-10.75352969	13.04751989	-1.553756579
gi.46396596.sp..P83834_1.Mole.	33.333	71.429	38.095	19.048	61.905	38.095	23.81	14.286	9.524	7	15	8	4	13	8	5	3	2	74.28571429	-0.372498805	-0.374184733	0.167619048	-0.121428571	0.082857143	0.11	-0.17	0.098095238	0.16	-0.013333333	0.216666667	0.220952381	1.23047619	0.979826997	-0.923523622	-2.695839108	0.905200919	-0.881282578	-2.036419956	0.910447894	-0.864936881	-2.056954119	0.964247778	-0.95223234	-2.734090997	1.120116187	-0.665585449	-2.359159342	0.979827065	-0.923516785
gi.21725590.emb.CAD38376.1..Mole.	27.907	59.69	34.109	7.752	57.364	42.636	23.256	10.853	12.403	36	77	44	10	74	55	30	14	16	95.19379845	-0.124415852	-0.140345701	0.180465116	-0.323953488	-0.055348837	0.085736434	-0.096356589	0.058062016	0.002325581	0.011472868	0.085813953	0.069302326	1.111472868	-0.525573483	-6.013797102	-13.19226419	-0.924465122	-6.06096799	-12.7388201	-0.897609399	-5.938280927	-12.26165111	-0.690677231	-6.02190503	-12.76214467	0.36101256	-5.300990742	-10.97116261	-0.525573415	-6.013790264
gi.21725592.emb.CAD38377.1..Mole.	27.132	59.69	34.109	7.752	57.364	42.636	23.256	11.628	11.628	35	77	44	10	74	55	30	15	15	95.19379845	-0.117692273	-0.13394049	0.183023256	-0.320852713	-0.06	0.087286822	-0.088449612	0.061705426	0.011472868	0.011472868	0.067131783	0.060310078	1.126821705	1.308085824	-4.016104519	-11.22293757	0.924552369	-4.063038147	-10.76750397	0.951410728	-3.940087672	-10.26482121	1.158342895	-4.023711775	-10.76531476	2.120755505	-3.304541	-9.009480739	1.308085892	-4.016097681
gi.21725594.emb.CAD38378.1..Mole.	27.132	59.69	34.109	7.752	56.589	43.411	24.031	11.628	12.403	35	77	44	10	73	56	31	15	16	95.19379845	-0.13044239	-0.148460821	0.185968992	-0.32620155	-0.068604651	0.091860465	-0.088682171	0.056666667	-0.002248062	-0.000232558	0.074883721	0.054573643	1.170310078	0.474423354	-5.01411323	-12.22291762	0.075531926	-5.061263024	-11.76748619	0.102390285	-4.938312549	-11.26480342	0.309322453	-5.021936652	-11.76529698	1.361008579	-4.301388691	-10.00944912	0.474423423	-5.014106392
gi.21725596.emb.CAD38379.1..Mole.	27.132	58.915	34.109	7.752	56.589	43.411	24.031	11.628	12.403	35	76	44	10	73	56	31	15	16	95.19379845	-0.128935444	-0.146246974	0.18372093	-0.327364341	-0.074496124	0.076589147	-0.089302326	0.048837209	-0.008914729	0.005348837	0.090232558	0.058294574	1.089147287	0.474420292	-5.014419357	-12.25257205	0.075529008	-5.061554747	-11.79582127	0.102390285	-4.938312549	-11.26480342	0.309322453	-5.021936652	-11.76529698	1.361004698	-4.30177664	-10.04673662	0.474420292	-5.014419357
gi.162952006.ref.NP_001106132.1..Mole.	37.5	64.423	23.558	9.615	54.808	45.192	25.481	11.058	14.423	78	134	49	20	114	94	53	23	30	62.78846154	0.165137045	0.158162785	0.178509615	-0.277355769	0.095961538	0.147451923	0.028076923	0.095144231	-0.043557692	-0.028701923	0.093894231	-0.049759615	1.602355769	-3.945396998	-11.61964276	-29.37806443	-4.685141338	-11.85616462	-29.38134318	-4.632423901	-11.50752444	-28.23538981	-4.250486202	-11.58723168	-28.55923759	-2.471542567	-10.40743655	-22.90176118	-3.945396588	-11.61960174
gi.493632.dbj.BAA05542.1..Mole.	34.759	60.963	24.866	12.299	54.813	45.187	17.914	10.16	7.754	130	228	93	46	205	169	67	38	29	73.98395722	0.039249118	0.036795214	0.143823529	-0.184679144	0.032459893	0.11842246	-0.068449198	0.210588235	0.075080214	-0.104545455	0.036122995	-0.016631016	1.367272727	11.06480188	1.109350333	-11.4967434	10.26433043	0.985994111	-11.25202415	10.33010635	1.197319698	-10.38119881	10.82146893	1.124698364	-10.17515597	12.38903173	2.450239755	-7.870199378	11.06480277	1.109439223
gi.493634.dbj.BAA05543.1..Mole.	35.027	61.23	24.332	12.834	54.813	45.187	17.647	9.893	7.754	131	229	91	48	205	169	66	37	29	71.89839572	0.033654943	0.031178502	0.14144385	-0.174572193	0.037406417	0.125240642	-0.072540107	0.209010695	0.073716578	-0.111336898	0.04144385	-0.018208556	1.37802139	10.0647971	0.108872763	-12.53967752	9.26432487	-0.01456127	-12.30179573	9.330098153	0.196500906	-11.45648418	9.821467253	0.124530499	-11.19156596	11.38902571	1.449638703	-8.922821965	10.06479799	0.108961653
gi.46396598.sp..P83834_3.Mole.	30	60	30	10	30	70	40	30	10	3	6	3	1	3	7	4	3	1	78	0.219044326	0.214401479	0.437	-0.203	-0.263	0.203	0.193	0.206	0.082	-0.24	-0.004	0.038	4.506	1.997148432	0.984763589	-0.697845053	1.953351566	1.027358536	-0.037754445	1.955679888	1.043644005	-0.061110215	1.987606523	0.956103035	-0.738249552	2.0674935	1.132645541	-0.362673936	1.997148569	0.984777264
gi.4138175.emb.CAA09885.1..Mole.	28.877	54.011	18.717	13.369	45.455	54.545	31.016	17.112	13.904	54	101	35	25	85	102	58	32	26	50.10695187	-0.093502126	-0.082884344	0.318663102	-0.105026738	-0.070802139	0.02540107	0.020909091	0.04	-0.062352941	-0.090909091	0.122139037	-0.108074866	2.293262032	8.301927895	1.887662701	-8.014238577	7.609895733	1.808495166	-7.641102762	7.663443861	1.970209867	-6.671993952	8.067293905	1.894653708	-6.642587049	9.419093575	2.675972407	-5.403804874	8.3019281	1.887683214
gi.4138173.emb.CAA09884.1..Mole.	35.802	58.025	25.926	12.963	58.642	41.358	21.605	12.963	8.642	58	94	42	21	95	67	35	21	14	70.43209877	-0.07073774	-0.068301065	0.155061728	-0.185679012	0.049135802	0.084567901	-0.113703704	0.25808642	0.144938272	-0.002654321	0.109382716	-0.058209877	1.025493827	8.235999232	3.126097261	-1.743327847	7.883774288	3.122394895	-1.170439118	7.90714311	3.194145139	-0.733717587	8.092195514	3.109624598	-1.293088975	9.030144141	3.723938124	-0.536438162	8.235999506	3.126124612
gi.189014272.emb.CAQ55941.1..Mole.	28	53.2	29.2	13.8	60	40	21.4	12.8	8.6	140	266	146	69	300	200	107	64	43	82.68	-0.032088074	-0.031990607	0.09298	-0.17484	-0.07682	-0.02048	-0.115	0.08382	0.12016	-0.0549	0.11062	-0.0245	1.15926	25.11998502	12.4982239	3.197576725	24.07451325	12.45684104	3.635992027	24.14500907	12.56844302	4.621570167	24.68018983	12.50347291	5.475247012	27.41602563	13.73278523	4.511130605	25.11998653	12.49837432
gi.4138171.emb.CAA09883.1..Mole.	34.884	62.209	32.558	9.884	61.047	38.953	20.93	10.465	10.465	60	107	56	17	105	67	36	18	18	84.41860465	0.049307077	0.048658203	0.103255814	-0.289651163	0.017790698	0.002906977	-0.137209302	0.178197674	0.083895349	-0.029767442	0.159709302	0.040639535	0.782674419	1.621245924	-2.962898306	-7.859817756	1.145702985	-2.968130742	-7.299298484	1.180742935	-2.896487932	-6.885268174	1.453301362	-2.978724576	-7.326878988	2.43205109	-2.474415934	-6.681436432	1.621246129	-2.962877793
gi.189014270.emb.CAQ55940.1..Mole.	28	53.2	29.2	13.8	60	40	21.4	12.8	8.6	140	266	146	69	300	200	107	64	43	82.68	-0.032132218	-0.032034992	0.09428	-0.17428	-0.07634	-0.01982	-0.11464	0.08414	0.12078	-0.05258	0.11156	-0.02488	1.16092	25.11998502	12.4982239	3.197576725	24.07451325	12.45684104	3.635992027	24.14500907	12.56844302	4.621570167	24.68018983	12.50347291	5.475247012	27.41602563	13.73278523	4.511130605	25.11998653	12.49837432
gi.300490499.gb.ADK22841.1..Mole.	30.075	52.632	28.571	9.023	60.15	39.85	20.301	8.271	12.03	40	70	38	12	80	53	27	11	16	86.46616541	0.076528679	0.076737068	0.152631579	-0.227894737	-0.027593985	-0.016390977	-0.145639098	0.150526316	0.067518797	0.040827068	0.096015038	0.067218045	0.901428571	-3.064004288	-7.049013788	-11.70651846	-3.416005373	-7.053139767	-11.15659166	-3.398488534	-6.982977208	-10.86731091	-3.257169594	-7.066686915	-11.30893647	-2.114084653	-6.666560969	-10.49144402	-3.064004151	-7.049000113
gi.190613937.gb.ACE80972.1..Mole.	32.061	52.672	29.771	9.16	61.832	38.168	19.847	8.397	11.45	42	69	39	12	81	50	26	11	15	91.52671756	0.092793271	0.088759067	0.114961832	-0.236564885	-0.022366412	-0.024885496	-0.152671756	0.157709924	0.105038168	0.01610687	0.087175573	0.087480916	0.696641221	-2.320754754	-6.912846836	-10.91481106	-2.657239324	-6.902586463	-10.33684102	-2.639917861	-6.849978523	-10.11775353	-2.498592405	-6.933037302	-10.50050372	-1.392530259	-6.459653331	-10.04159263	-2.320754617	-6.91283316
gi.159162097.pdb.1B6F.A.Mole.	28.302	52.201	28.931	11.95	52.201	47.799	28.302	13.836	14.465	45	83	46	19	83	76	45	22	23	85.22012579	-0.112155008	-0.117247592	0.230440252	-0.191383648	-0.125283019	0.066289308	-0.161949686	0.157798742	0.046289308	-0.043836478	0.155534591	-0.044716981	1.473396226	1.641743903	-4.718589309	-7.670418518	1.136301503	-4.681872318	-7.013858936	1.162016025	-4.661408643	-6.657326639	1.368974257	-4.742429035	-6.922318714	3.043319927	-4.225922334	-7.566294649	1.641744108	-4.718568796
gi.45680856.gb.AAS75297.1..Mole.	40.764	59.873	26.115	12.739	55.414	44.586	19.108	8.917	10.191	64	94	41	20	87	70	30	14	16	65.98726115	-0.007204385	-0.006104855	0.140573248	-0.198280255	0.057006369	0.061656051	-0.039808917	0.177898089	0.048025478	-0.125923567	0.19866242	-0.054076433	1.291719745	-0.345135265	-3.243993733	-9.732545518	-0.759341394	-3.277311191	-9.266470854	-0.729760891	-3.171968348	-8.842444887	-0.500922895	-3.252092302	-9.048559133	0.326577779	-2.900548092	-7.93624347	-0.345134992	-3.243966383
gi.11991227.gb.AAG42254.1.AF306707_1.Mole.	50.165	67.987	46.535	8.251	66.667	33.333	16.172	8.911	7.261	152	206	141	25	202	101	49	27	22	83.26732673	-0.011122195	-0.009708193	0.125973597	-0.437392739	0.064818482	-0.022046205	-0.066468647	0.155775578	0.226039604	-0.113465347	0.501122112	0.055973597	0.229207921	7.65718835	3.093982372	-0.019906896	7.167105121	3.131035281	0.648354785	7.192843925	3.153926286	1.240153738	7.399808673	3.073556822	1.034037034	8.879594232	3.364844799	-0.00482708	7.657188419	3.093989209
gi.7687901.gb.AAB50734.2..Mole.	32.114	54.065	25.61	12.195	56.911	43.089	29.268	16.667	12.602	79	133	63	30	140	106	72	41	31	68.29268293	-0.089984301	-0.08519978	0.235081301	-0.168739837	0.018943089	-0.010203252	-0.079268293	0.079471545	0.094065041	0.022723577	0.143617886	-0.06695122	1.563943089	12.85956045	4.127177726	-5.067962677	12.07542832	4.061220965	-4.644265038	12.13170301	4.205769926	-3.711249319	12.55741327	4.129157422	-3.799590701	14.39455736	5.102541707	-2.76111953	12.85956107	4.127239265
gi.139002766.dbj.BAF51970.1..Mole.	45.778	66.667	27.111	9.778	60	40	12.444	4.889	7.556	103	150	61	22	135	90	28	11	17	63.86666667	-0.079188165	-0.064422327	0.106044444	-0.288666667	0.171155556	0.0568	0.008666667	0.105866667	0.037111111	-0.110222222	0.204488889	0.023111111	0.888755556	-4.46442247	-6.865056926	-22.12262443	-4.957625628	-7.056026209	-22.05610732	-4.91425093	-6.760295805	-21.13496331	-4.597900394	-6.837484934	-21.16444161	-3.993388263	-6.218656919	-16.7095332	-4.464422333	-6.86504325
gi.28629468.gb.AAO34670.1..Mole.	30.233	55.814	6.977	11.628	39.535	60.465	41.86	20.93	20.93	13	24	3	5	17	26	18	9	9	22.55813953	-0.126526874	-0.114214145	0.377674419	-0.131162791	0.029302326	0.133255814	0.186744186	-0.019534884	-0.263023256	-0.008604651	0.054186047	-0.196511628	2.877674419	0.953802178	-1.294553208	-8.090112837	0.72430133	-1.339657809	-7.634453521	0.739481222	-1.217333515	-7.179978316	0.858913882	-1.302590587	-7.739357078	1.391490569	-0.915316751	-5.84861966	0.953802178	-1.294553208
gi.4006945.emb.CAA07319.1..Mole.	27.5	52.5	28.75	11.25	53.125	46.875	28.125	13.75	14.375	44	84	46	18	85	75	45	22	23	84.0625	-0.120311823	-0.126090072	0.233125	-0.198125	-0.127875	0.0596875	-0.163625	0.164375	0.0535	-0.0305	0.134	-0.0256875	1.4520625	1.641743903	-4.718589309	-7.670418518	1.136301503	-4.681872318	-7.013858936	1.162016025	-4.661408643	-6.657326639	1.368974257	-4.742429035	-6.922318714	3.043319927	-4.225922334	-7.566294649	1.641744108	-4.718568796
gi.1168171.gb.AAB35353.1..Mole.	13.333	40	0	13.333	40	60	0	0	0	4	12	0	4	12	18	0	0	0	0	0.560048102	0.354774341	0.639333333	0.033333333	-0.29	-0.442666667	-0.144	-0.465333333	0.02	-0.093333333	0.205333333	0.043333333	2.641333333	0.014470167	-0.1069192	-1.696853996	0.001502312	-0.063990417	-1.03809587	0.00091283	-0.047680243	-1.055809384	0.010966218	-0.135466724	-1.732951179	0.014871113	-0.069093469	-1.363191527	0.014470167	-0.1069192
gi.1225905.dbj.BAA05540.1..Mole.	36.011	59.557	34.349	8.587	55.125	44.875	18.283	9.972	8.31	130	215	124	31	199	162	66	36	30	90.8033241	0.043437585	0.043275019	0.198781163	-0.278227147	-0.070138504	0.075872576	-0.077811634	0.224736842	0.14501385	-0.100249307	0.164099723	0.090914127	1.258116343	9.260612801	-3.163119542	-7.024838904	8.647661279	-3.128245722	-6.396009452	8.673364783	-3.108883698	-6.147052679	8.880362111	-3.185998523	-6.058792527	11.49532326	-2.004206275	-6.992623786	9.260613758	-3.163023815
Q8I916.Mole.	41.729	63.158	33.459	8.271	59.398	40.602	16.165	9.398	6.767	111	168	89	22	158	108	43	25	18	88.79699248	0.026227806	0.024531529	0.131654135	-0.302067669	0.072593985	0.067030075	-0.054135338	0.227142857	0.137669173	-0.069774436	0.164849624	0.052406015	0.846578947	8.435517724	2.929372042	-5.803550827	7.943863187	2.866702911	-5.408531875	7.982599526	3.008247769	-4.747705863	8.277076813	2.93081313	-4.777186621	9.243938401	3.676369953	-3.433172612	8.435518134	2.929413067
gi.45775300.gb.AAS77253.1..Mole.	22.043	45.161	32.796	12.366	51.613	48.387	30.108	13.441	16.667	41	84	61	23	96	90	56	25	31	105.6989247	0.058106118	0.071171479	0.046344086	-0.218602151	-0.267634409	0.076935484	-0.056021505	0.155268817	-0.09811828	-0.000430108	0.132903226	-0.00672043	1.42172043	-2.399224627	-10.85448385	-17.8835394	-3.074741514	-10.89118706	-17.40622727	-3.039311662	-10.78451994	-16.8602743	-2.766727171	-10.86415287	-17.06638363	-0.521480206	-10.05653978	-16.11922054	-2.399224217	-10.85444283
gi.261865475.gb.ACY01951.1..Mole.	29.697	53.939	24.242	5.455	43.636	56.364	34.545	12.121	22.424	49	89	40	9	72	93	57	20	37	70.84848485	-0.218602089	-0.224994803	0.368909091	-0.268727273	-0.12430303	0.023393939	-0.094363636	0.218	-0.139090909	0.002363636	0.157030303	-0.016727273	2.189575758	-12.49841746	-19.01933056	-23.73168332	-13.32764424	-19.02896091	-23.15069814	-13.28092291	-18.9564002	-22.6601252	-12.92089104	-19.03960759	-23.27835229	-10.56221189	-18.62209214	-22.52555994	-12.49841725	-19.01931005
gi.8117843.gb.AAF72796.1.AF173004_1.Mole.	21.749	36.479	34.062	3.913	40.046	59.954	39.01	18.412	20.598	189	317	296	34	348	521	339	160	179	92.63521289	-0.157791564	-0.191690109	0.366536249	-0.253762946	-0.404280783	-0.127364787	0.116363636	0.154211738	-0.110632911	0.038860759	0.226386651	0.070552359	2.978987342	3.77307639	-36.26340629	-44.93631291	0.128710363	-36.30800157	-44.24504179	0.295198863	-36.2227366	-42.65638534	1.552086028	-36.29067064	-42.80350869	14.77946045	-33.87883711	-44.23117356	3.773081519	-36.26289347
gi.119524036.gb.ABL77410.1..Mole.	36.77	57.026	23.996	7.117	56.661	43.339	16.606	9.672	6.934	403	625	263	78	621	475	182	106	76	65.10948905	0.061313052	0.055371461	0.134498175	-0.322116788	0.001213504	-0.033339416	0.082490876	0.029443431	0.04875	-0.095109489	0.095036496	0.017317518	1.315301095	38.9222081	17.96651332	-51.24165225	37.2496802	16.84890771	-53.37667692	37.35511248	18.26280246	-48.53525863	38.04342552	18.20150371	-47.50493847	43.29135034	22.06721214	-25.12298761	38.92221097	17.9668005
Q0Z8U9.Mole.	29.197	48.175	31.387	10.949	54.015	45.985	32.117	18.248	13.869	40	66	43	15	74	63	44	25	19	95.32846715	-0.133750907	-0.146096993	0.194014599	-0.222554745	-0.130072993	0.031970803	-0.127810219	0.156642336	0.070656934	0.039051095	0.190072993	-0.015109489	1.224379562	7.977732284	1.31768081	-2.520523519	7.549034763	1.341258828	-1.88868834	7.572031844	1.37980034	-1.408114243	7.757110312	1.29788351	-1.731984147	9.193263279	1.954295911	-2.086845342	7.97773242	1.317694485
gi.15218777.ref.NP_176745.1..Mole.	37.069	60.56	28.448	10.56	60.345	39.655	17.026	9.483	7.543	172	281	132	49	280	184	79	44	35	77.97413793	-0.036468479	-0.033980247	0.105969828	-0.252737069	0.052155172	0.035818966	-0.056594828	0.148599138	0.121573276	-0.059612069	0.122715517	-0.001831897	1.003103448	12.61075861	3.561801512	-13.8795853	11.76359652	3.352015537	-13.8460881	11.82178581	3.668196432	-12.59090311	12.2475482	3.59679135	-12.20824152	14.39279138	4.808900821	-8.345617355	12.61075977	3.561917751
Q05109.Mole.	29.187	52.153	23.445	11.962	52.153	47.847	22.967	14.354	8.612	61	109	49	25	109	100	48	30	18	68.0861244	-0.016768366	-0.016091721	0.236363636	-0.12784689	-0.065741627	0.026411483	0.01291866	0.117751196	0.064114833	-0.043732057	0.074258373	0.021196172	1.614114833	13.80968284	6.069088411	-3.786412388	13.41069693	5.993049662	-3.417663415	13.43212954	6.153067906	-2.57894834	13.59536734	6.074160204	-2.608443846	15.06330959	7.078939086	-1.117466213	13.80968312	6.069115762
Q05108.Mole.	26.601	51.724	18.719	14.286	49.754	50.246	24.631	16.749	7.882	54	105	38	29	101	102	50	34	16	53.74384236	0.063733455	0.058175893	0.269458128	-0.049211823	-0.084039409	0.047241379	0.043054187	0.103546798	0.06955665	-0.090591133	0.008472906	0.014187192	1.963399015	19.38792043	10.24620808	0.036730175	19.03512078	10.17064706	0.39843987	19.05363736	10.33086849	1.259847125	19.19501494	10.25301714	1.348099903	20.65555034	11.47390184	2.666399664	19.38792077	10.24624227
gi.9954249.gb.AAG08987.1.AF216518_1.Mole.	22.887	38.028	29.93	2.465	36.62	63.38	44.718	16.901	27.817	65	108	85	7	104	180	127	48	79	78.48591549	-0.092453068	-0.105988086	0.483661972	-0.237323944	-0.362253521	-0.139964789	0.071514085	0.17221831	-0.189366197	0.027640845	0.267253521	0.012852113	3.346549296	-19.7932425	-31.03519743	-34.74575184	-21.34453993	-31.02591937	-34.0786361	-21.2835857	-30.98513013	-33.42203823	-20.81416153	-31.06450625	-33.80475155	-15.1416193	-30.89113112	-34.37040755	-19.79324107	-31.03505384
gi.10189811.emb.CAC09234.1..Mole.	22.326	49.767	36.744	9.302	53.488	46.512	30.233	13.953	16.279	48	107	79	20	115	100	65	30	35	106.0465116	-0.043756	-0.053464183	0.122372093	-0.301767442	-0.264790698	0.044139535	-0.12772093	0.157674419	-0.038465116	0.019395349	0.130604651	0.041302326	1.367069767	-1.653310465	-12.3398986	-15.37594896	-2.497757722	-12.30683246	-14.69735609	-2.442860633	-12.28616285	-14.35210574	-2.017195986	-12.36733185	-14.85257472	0.279810567	-11.40263167	-15.19646868	-1.653309986	-12.33985073
gi.1881574.gb.AAC69357.1..Mole.	42.581	63.226	28.71	12.903	55.484	44.516	20.968	10.323	10.645	132	196	89	40	172	138	65	32	33	67.48387097	0.035246719	0.029347861	0.201709677	-0.206741935	0.088322581	0.077774194	-0.055387097	0.124290323	0.112580645	-0.131290323	0.206548387	0.068354839	1.439741935	1.742788788	-14.1780024	-24.1505892	0.974191162	-14.25862026	-23.79730184	1.021844101	-14.10281246	-23.39501736	1.3819281	-14.18081242	-23.54224148	4.016800517	-12.2788108	-21.31272951	1.742789745	-14.17790668
gi.16555781.emb.CAD10374.1..Mole.	28.75	46.875	31.25	11.875	54.375	45.625	29.375	15	14.375	46	75	50	19	87	73	47	24	23	89.0625	-0.04345706	-0.046423238	0.1918125	-0.1988125	-0.1531875	0.0485625	-0.109375	0.156875	0.057	0.0080625	0.19625	-0.015125	1.2420625	3.735827601	-3.673634012	-7.563365827	3.261168577	-3.650867423	-6.938375474	3.281244654	-3.61262124	-6.483315483	3.44445639	-3.694132653	-6.748312474	5.303613536	-3.031542596	-7.13931982	3.735827737	-3.673620337
gi.49476551.gb.AAT66609.1..Mole.	40.146	60.584	23.358	13.139	53.285	46.715	21.168	9.489	11.679	55	83	32	18	73	64	29	13	16	59.19708029	-0.017764968	-0.014796853	0.199051095	-0.155985401	0.084744526	0.072043796	-0.036350365	0.175620438	0.02189781	-0.090656934	0.190875912	-0.068540146	1.600948905	-1.437874134	-4.244081499	-10.62831654	-1.867551078	-4.277494381	-10.1593804	-1.83505484	-4.172383034	-9.760867899	-1.584350112	-4.252912405	-10.02585506	-0.822752222	-3.90130445	-8.807069497	-1.437873861	-4.244054149
gi.49476557.gb.AAT66612.1..Mole.	42.029	62.319	23.188	12.319	52.899	47.101	17.391	7.246	10.145	58	86	32	17	73	65	24	10	14	60.86956522	-0.011790024	-0.009681572	0.173768116	-0.185434783	0.093623188	0.086449275	-0.034782609	0.215289855	0.032028986	-0.158478261	0.160942029	-0.072246377	1.474492754	-2.401375913	-4.333954441	-10.494425	-2.75392325	-4.36652732	-10.02460515	-2.730187391	-4.262038548	-9.677121183	-2.545108923	-4.343955378	-10.00099109	-1.816921956	-4.100114254	-8.642091369	-2.40137564	-4.33392709
gi.49476555.gb.AAT66611.1..Mole.	43.478	63.768	23.913	11.594	52.174	47.826	18.116	7.246	10.87	60	88	33	16	72	66	25	10	15	63.69565217	0.033544263	0.027250422	0.178333333	-0.206666667	0.104057971	0.094782609	-0.044057971	0.211884058	0.025144928	-0.198913043	0.16115942	-0.06173913	1.500362319	-3.235046326	-5.33275685	-11.56799261	-3.602952204	-5.365602612	-11.10302504	-3.579216345	-5.261113839	-10.75554108	-3.394131361	-5.342379742	-11.02053561	-2.576678882	-5.097960946	-9.732968839	-3.235046052	-5.332729499
gi.29839547.sp.Q8GT41.1.PLA1_PLAAC.Mole.	32.402	53.631	36.313	8.38	55.307	44.693	22.905	13.408	9.497	58	96	65	15	99	80	41	24	17	103.0167598	0.010871748	0.012195577	0.074022346	-0.343687151	-0.128044693	0.042513966	-0.012402235	0.183687151	0.013184358	-0.026145251	0.17726257	-0.051005587	0.923575419	8.452032495	4.84423756	-1.845989652	7.976058771	4.8106996	-1.344846003	8.014423935	4.919092347	-0.63452485	8.308862126	4.837752141	-1.017257835	9.08049881	5.295543868	-0.08019739	8.452032632	4.844251235
Q6TPK4.Mole.	27.586	54.31	39.655	11.207	61.207	38.793	19.828	12.069	7.759	32	63	46	13	71	45	23	14	9	105	0.231769611	0.257367008	0.028189655	-0.249655172	-0.159913793	-0.044396552	-0.049396552	0.187758621	0.124137931	-0.016465517	0.176034483	0.073448276	0.924741379	5.958638517	3.082898662	0.82101073	5.745563609	3.123297588	1.476275508	5.756661718	3.141146039	1.594718265	5.854234162	3.056945311	1.153087787	6.503135349	3.345740403	1.042668374	5.958638927	3.082939687
gi.49476559.gb.AAT66613.1..Mole.	42.754	62.319	26.087	12.319	57.246	42.754	17.391	7.971	9.42	59	86	36	17	79	59	24	11	13	64.49275362	0.016020766	0.013670572	0.170724638	-0.189855072	0.126449275	0.112681159	-0.05173913	0.219202899	0.092608696	-0.088768116	0.186376812	-0.066449275	1.353115942	-0.567721487	-2.336749428	-8.569031513	-0.904911351	-2.369156168	-8.10339163	-0.881175776	-2.264695707	-7.75872895	-0.696090792	-2.345961609	-8.023723482	-0.057185129	-2.104275565	-6.734031083	-0.567721146	-2.33671524
gi.29839254.sp.O23878.1.13S1_FAGES.Mole.	25.841	47.965	23.009	8.673	42.655	57.345	30.973	15.398	15.575	146	271	130	49	241	324	175	87	88	69.13274336	0.099447895	0.108235068	0.374442478	-0.137893805	-0.178513274	-0.03920354	0.00279646	0.172460177	-0.011787611	0.004230088	0.127840708	-0.007309735	3.093911504	9.675524978	-8.544726671	-16.83159371	7.768611568	-8.610590001	-16.34726434	7.8713458	-8.486984462	-15.86641038	8.647014995	-8.560970655	-16.07246318	14.62306022	-7.335371098	-14.74391469	9.675529285	-8.5442959
gi.22684.emb.CAA50325.1..Mole.	30	51.25	31.25	10.625	53.75	46.25	29.375	14.375	15	48	82	50	17	86	74	47	23	24	87.75	-0.128459425	-0.135254217	0.2070625	-0.214875	-0.136375	0.0466875	-0.1036875	0.184125	0.0586875	-0.0186875	0.1920625	0.0044375	1.4173125	1.993072404	-4.762733256	-8.578623574	1.50305455	-4.74026836	-7.961124219	1.523124791	-4.702605622	-7.562734377	1.686343043	-4.783466107	-7.768855996	3.582150876	-4.229373399	-8.158127876	1.993072677	-4.762705905
gi.348137.gb.AAA16792.1..Mole.	27.897	48.069	32.618	12.876	57.511	42.489	23.176	13.305	9.871	65	112	76	30	134	99	54	31	23	93.81974249	-0.087343927	-0.08817371	0.124678112	-0.147896996	-0.118283262	-0.032918455	-0.055965665	0.14944206	0.100815451	-0.019098712	0.113133047	0.044420601	1.042875536	10.18482311	0.592773266	-3.814817953	9.663749282	0.615017724	-3.200390603	9.692582254	0.653538138	-2.72827973	9.921433282	0.57471604	-2.816643234	11.7406878	1.560852555	-3.445878687	10.18482345	0.592807454
gi.76880188.dbj.BAE45865.1..Mole.	15.152	33.333	31.818	9.091	48.485	51.515	37.121	18.939	18.182	20	44	42	12	64	68	49	25	24	104.0909091	0.123320302	0.160247482	0.143181818	-0.225151515	-0.409848485	-0.021515152	-0.000757576	0.140454545	-0.081818182	0.068636364	0.069166667	0.018787879	1.990606061	3.901719123	-3.713880315	-7.881797419	3.411544991	-3.705359643	-7.273365967	3.431798935	-3.651309177	-6.918123164	3.594978091	-3.736075229	-7.47749701	5.543835924	-3.031366528	-6.99930423	3.90171967	-3.713825614
gi.85299.pir..B31085.Mole.	28.169	53.052	20.657	12.676	49.765	50.235	23.474	15.023	8.451	60	113	44	27	106	107	50	32	18	60.37558685	-0.02882265	-0.027750047	0.265399061	-0.098262911	-0.060938967	0.065962441	0.015821596	0.155962441	0.055915493	-0.075586854	0.016901408	0.009577465	1.839107981	15.81153951	7.162772489	-2.639225267	15.42802598	7.086984909	-2.26010677	15.44653993	7.246942925	-1.424213302	15.58789145	7.166487858	-1.571462009	17.17438697	8.283840405	0.065880182	15.81153985	7.162806678
gi.85298.pir..A31085.Mole.	25.551	48.899	22.467	12.775	50.22	49.78	25.11	15.419	9.692	58	111	51	29	114	113	57	35	22	70.83700441	0.01246832	0.012900152	0.205550661	-0.099207048	-0.106211454	0.05123348	0.010792952	0.164581498	0.02	-0.059647577	0.002951542	-0.03	1.917356828	15.28768847	7.982185576	-1.823016042	14.7808577	7.904943556	-1.448952437	14.81104663	8.065179411	-0.598829054	15.03990417	7.98700824	-0.628317187	16.61457196	8.883880441	0.836808307	15.28768909	7.982247114
gi.5813790.gb.AAD52013.1.AF082515_1.Mole.	40.777	63.107	27.427	8.495	55.825	44.175	21.359	11.165	10.194	168	260	113	35	230	182	88	46	42	69.90291262	0.024465034	0.021405335	0.258203883	-0.247572816	0.086747573	0.051480583	-0.102864078	0.242645631	0.126674757	-0.039417476	0.154029126	0.0325	1.32788835	7.490032058	-4.496320687	-12.54671447	6.382568143	-4.537569817	-12.06166098	6.467640487	-4.42734072	-11.22364358	7.112096258	-4.500196265	-11.19420964	9.429221611	-3.264251969	-10.93728732	7.49003281	-4.496245473
P49148.Mole.	33.636	50.909	38.182	5.455	56.364	43.636	31.818	10	21.818	37	56	42	6	62	48	35	11	24	97.81818182	0.048437365	0.049203093	0.225454545	-0.324818182	-0.075727273	-0.106272727	-0.118181818	0.179818182	-0.034727273	0.041454545	0.277	0.001909091	1.226727273	-9.920965444	-13.07476302	-15.04796166	-10.45723491	-13.0381862	-14.37489683	-10.42861755	-13.01924277	-14.16862564	-10.19982517	-13.10392322	-14.78686749	-8.712540981	-13.01957167	-14.80013445	-9.920965308	-13.07474935
gi.14423957.sp.Q9UB83.1.TPM_PERAM.Mole.	22.183	36.972	31.69	3.169	40.493	59.507	43.31	17.606	25.704	63	105	90	9	115	169	123	50	73	81.58450704	-0.120581957	-0.141211193	0.417323944	-0.248873239	-0.367147887	-0.148450704	0.098697183	0.158274648	-0.157816901	0.074823944	0.26971831	0.013838028	3.022007042	-12.79042696	-24.05032049	-29.39890579	-14.23442309	-24.06801815	-28.79337597	-14.1759962	-23.99212328	-27.99357062	-13.72845179	-24.07239584	-28.43516177	-8.472278106	-23.72672054	-28.35273498	-12.79042559	-24.05018373
gi.1620977.emb.CAA70114.1..Mole.	39.252	63.084	25.701	10.748	54.206	45.794	15.421	8.879	6.542	84	135	55	23	116	98	33	19	14	74.62616822	-0.040221421	-0.033862897	0.119859813	-0.260794393	0.019158879	-0.002990654	-0.068971963	0.122242991	0.086915888	-0.220560748	0.132476636	0.013504673	1.128411215	6.325852192	1.93431353	-4.910389947	5.973303561	1.901611538	-4.450685274	5.997049394	2.007097337	-4.006788735	6.182153926	1.927784218	-4.095157155	7.068162409	2.496557974	-3.153354973	6.325852602	1.934354556
gi.145904610.gb.ABP97433.1..Mole.	32.026	54.902	28.758	9.804	51.634	48.366	28.105	13.072	15.033	49	84	44	15	79	74	43	20	23	83.39869281	-0.176902048	-0.177175902	0.230784314	-0.260196078	-0.101503268	-0.004248366	-0.188169935	0.137124183	0.016993464	-0.070784314	0.210457516	0.008104575	1.230849673	-0.450993048	-6.718485633	-9.550911842	-0.971905473	-6.681785228	-8.884669933	-0.943269096	-6.660941292	-8.494159667	-0.714450648	-6.743018029	-8.876900026	0.893992263	-6.226445589	-9.41978759	-0.450993048	-6.718485633
gi.49476553.gb.AAT66610.1..Mole.	39.416	61.314	23.358	13.139	53.285	46.715	21.168	8.759	12.409	54	84	32	18	73	64	29	12	17	59.9270073	-0.017166157	-0.014428698	0.210145985	-0.149562044	0.093284672	0.108248175	-0.050510949	0.190583942	0.017664234	-0.097226277	0.15540146	-0.074963504	1.643430657	-3.271533441	-6.241774082	-12.59764316	-3.71656857	-6.275424225	-12.13069652	-3.684074966	-6.17057629	-11.75769781	-3.433370239	-6.251105661	-12.02268497	-2.582495168	-5.897754192	-10.76875137	-3.271533168	-6.241746732
gi.60280799.gb.AAX18292.1..Mole.	30.625	49.375	28.125	11.875	53.125	46.875	28.125	13.75	14.375	49	79	45	19	85	75	45	22	23	84.125	-0.052565231	-0.052987068	0.1866875	-0.1898125	-0.119625	0.03725	-0.14875	0.18225	0.0354375	-0.0415	0.1820625	-0.044625	1.3121875	1.639880908	-3.812905643	-6.878912499	1.118966556	-3.776397633	-6.228747773	1.147605001	-3.755346905	-5.818366295	1.376449513	-3.834819931	-5.96560517	2.932234587	-3.43161955	-6.826214053	1.639881045	-3.812891967
gi.2493414.sp.Q28050.1.S10A7_BOVIN.Mole.	25.743	44.554	22.772	12.871	42.574	57.426	32.673	15.842	16.832	26	45	23	13	43	58	33	16	17	74.45544554	0.125498949	0.130282026	0.301386139	-0.089108911	-0.174554455	0.131386139	-0.001881188	0.205841584	-0.088514851	0.011980198	0.06049505	-0.09019802	2.44970297	0.457270705	-4.823007983	-8.829961954	0.012716023	-4.813666181	-8.236991913	0.04463404	-4.760428454	-7.972517828	0.295312703	-4.843561536	-8.473006471	1.302981309	-4.26217314	-7.935884734	0.457270979	-4.822980633
gi.60280791.gb.AAX18288.1..Mole.	31.447	46.541	27.044	13.208	50.943	49.057	29.56	15.094	14.465	50	74	43	21	81	78	47	24	23	82.26415094	-0.116818447	-0.116334719	0.208867925	-0.160062893	-0.125031447	0.079308176	-0.096352201	0.139308176	0.031761006	-0.042767296	0.19	-0.027924528	1.450251572	3.551654875	-4.632920501	-9.512562986	3.061364012	-4.624667481	-8.934140042	3.084548564	-4.569361586	-8.459914047	3.26964658	-4.649325633	-8.607157838	5.115867041	-3.844436939	-8.780367527	3.551655011	-4.632906826
gi.322673.pir..PC1246.Mole.	24.828	45.517	20	9.655	49.655	50.345	23.448	15.172	8.276	36	66	29	14	72	73	34	22	12	59.17241379	-0.097623368	-0.09587119	0.313862069	-0.165586207	-0.142551724	-0.147586207	0.068827586	-0.102206897	0.038344828	0.018965517	0.09	0.067862069	2.091241379	10.99727152	4.070920243	-4.716441795	10.72137936	3.996795784	-4.31903274	10.73694539	4.153767729	-3.769433819	10.85637153	4.067859729	-4.387687953	11.92062261	5.078669294	-1.790367251	10.997272	4.070968107
gi.322674.pir..PC1247.Mole.	24.828	44.138	21.379	8.966	51.724	48.276	22.069	14.483	7.586	36	64	31	13	75	70	32	21	11	62.55172414	-0.092024553	-0.091557947	0.297862069	-0.179448276	-0.158758621	-0.158896552	0.076482759	-0.097448276	0.067172414	0.042827586	0.109724138	0.070689655	1.946965517	11.10733509	4.979621348	-3.791024286	10.87774268	4.905918433	-3.398460567	10.88747196	5.062826545	-2.848862285	10.96315813	4.977078451	-3.408245964	12.017334	5.878064591	-0.883770313	11.10733557	4.979669211
gi.281552896.emb.CAM31908.1..Mole.	28.931	50.314	31.447	10.063	56.604	43.396	30.818	15.723	15.094	46	80	50	16	90	69	49	25	24	94.40251572	-0.067520912	-0.075164493	0.105471698	-0.287987421	-0.116037736	0.044150943	-0.071383648	0.068805031	-0.012264151	0.020503145	0.164842767	-0.028867925	1.103836478	3.619054439	-3.055128459	-11.70126214	3.066196684	-3.118604723	-11.28642582	3.099107955	-2.975956808	-10.51226015	3.349819199	-3.055835252	-10.71837194	4.984159282	-2.298964368	-9.309362377	3.619054576	-3.055114784
gi.190613907.gb.ACE80957.1..Mole.	43.902	65.447	23.984	9.35	57.317	42.683	15.447	7.317	8.13	108	161	59	23	141	105	38	18	20	61.95121951	-0.037645569	-0.030550453	0.150081301	-0.307886179	0.143536585	0.036178862	-0.024796748	0.062926829	0.05300813	-0.144878049	0.156910569	-0.046666667	1.070853659	-0.056307988	-3.767077385	-19.02541463	-0.595582384	-3.958427265	-18.93506837	-0.552197713	-3.661699834	-17.91751179	-0.235866725	-3.740841746	-18.12361621	0.689098329	-3.007054774	-13.58934949	-0.056307714	-3.767050034
gi.158121995.gb.ABW17159.1..Mole.	23.171	42.073	18.902	6.707	40.854	59.146	30.488	16.463	14.024	38	69	31	11	67	97	50	27	23	58.29268293	0.104090671	0.111922775	0.417134146	-0.114573171	-0.206219512	-0.11	0.178597561	0.057317073	-0.046219512	0.058658537	0.072134146	0.02195122	3.703719512	6.726875503	1.723665604	-6.668863487	6.204688229	1.646354005	-6.284408738	6.234823131	1.801188683	-5.95854533	6.463628546	1.717810091	-6.459036431	7.969838786	2.300165759	-3.729946563	6.726877076	1.72382287
Q9U6W0.Mole.	30.565	52.824	27.907	14.286	55.814	44.186	25.249	15.615	9.635	92	159	84	43	168	133	76	47	29	82.55813953	0.106234953	0.110518179	0.079335548	-0.18986711	-0.078538206	0.097541528	-0.022392027	0.109833887	0.049435216	-0.049302326	0.12192691	-0.061328904	1.235315615	20.52933427	9.106344473	-5.703671979	19.82137248	8.955405889	-5.515906739	19.87005933	9.204688297	-4.209938716	20.23019546	9.131895756	-3.886159874	22.24653789	10.6369963	-1.542111781	20.52933482	9.106399174
gi.626028.pir..JT0756.Mole.	49.558	69.617	45.133	7.375	63.717	36.283	16.519	8.555	7.965	168	236	153	25	216	123	56	29	27	79.38053097	0.014187902	0.011459129	0.164129794	-0.459262537	0.029380531	-0.061120944	-0.062684366	0.058141593	0.203215339	-0.230914454	0.481386431	0.061120944	0.491828909	5.488825083	0.098850503	-3.492984903	4.921948855	0.134510064	-2.851179469	4.947690011	0.157636171	-2.236688018	5.154693855	0.081172273	-2.089552495	7.080795519	0.374204391	-3.589409022	5.48882522	0.098864179
gi.5702208.gb.AAD47202.1.AF137272_1.Mole.	37.965	58.809	32.506	9.429	53.598	46.402	22.084	11.166	10.918	153	237	131	38	216	187	89	45	44	83.59801489	0.025207592	0.024200696	0.230843672	-0.243995037	-0.020595533	0.050496278	-0.089875931	0.235310174	0.096526055	-0.077344913	0.215657568	0.036129032	1.385111663	5.565349947	-6.33830542	-10.57038539	4.536263041	-6.308014133	-9.926804155	4.599940174	-6.28475621	-9.340521427	5.091302758	-6.357377544	-9.134478579	7.993895971	-5.396738306	-10.67501808	5.565350767	-6.338223369
gi.6684758.gb.AAF23726.1.AF193420_1.Mole.	46.348	69.773	32.494	8.312	54.912	45.088	17.38	9.068	8.312	184	277	129	33	218	179	69	36	33	76.02015113	0.013587017	0.011597461	0.220957179	-0.30861461	0.099219144	0.099445844	-0.084685139	0.291083123	0.140856423	-0.161561713	0.218942065	0.044559194	1.167128463	5.918337304	-3.541076683	-8.832235547	5.073340942	-3.536742299	-8.257095805	5.134469943	-3.480457731	-7.728894598	5.60393973	-3.55527736	-7.699480321	7.538596756	-2.644417693	-8.173405593	5.918337988	-3.541008306
gi.14532724.gb.AAK64163.1..Mole.	37.121	57.197	31.061	10.985	60.606	39.394	20.076	12.879	7.197	98	151	82	29	160	104	53	34	19	89.77272727	0.036854707	0.036485102	0.052840909	-0.254621212	0.044583333	0.02719697	-0.021098485	0.171439394	0.142386364	-0.051098485	0.088333333	0.010984848	0.998636364	16.6059234	8.069330088	-2.85057819	16.14484925	7.964374446	-2.535892674	16.17539825	8.156652142	-1.842962155	16.40422321	8.075226333	-2.166827143	17.81712498	9.264658096	0.63485461	16.60592443	8.069432652
Q1H8P8.Mole.	26.027	54.795	37.671	8.219	59.589	40.411	26.027	15.068	10.959	38	80	55	12	87	59	38	22	16	105.4794521	-0.058016502	-0.069469266	0.086438356	-0.354315068	-0.132534247	0.041780822	-0.040273973	0.039178082	0.027671233	0.029315068	0.109657534	0.046369863	0.885890411	7.382989473	1.026684804	-7.283434797	6.983939278	0.965342456	-6.857127366	7.011003269	1.106872888	-6.185017481	7.217941953	1.023899712	-6.626635669	8.32259208	1.886471583	-4.790284136	7.382989609	1.026698479
gi.27526732.emb.CAD24068.1..Mole.	42.034	60.678	21.017	14.576	62.712	37.288	16.949	8.475	8.475	124	179	62	43	185	110	50	25	25	53.3559322	-0.009445492	-0.007353219	0.153457627	-0.105288136	0.230169492	0.060474576	-0.033491525	0.105457627	0.132271186	0.001220339	0.13820339	-0.003016949	1.153661017	2.317427917	-5.544117226	-24.09864	1.685409174	-5.779956568	-24.15854668	1.732280834	-5.4322837	-23.10042046	2.070543713	-5.505321751	-22.77664408	3.587495072	-4.227966633	-17.78850694	2.317428601	-5.54404885
gi.1352237.sp.P49278.1.ALL2_DERPT.Mole.	26.027	54.11	35.616	8.219	58.904	41.096	27.397	15.753	11.644	38	79	52	12	86	60	40	23	17	99.45205479	-0.056135941	-0.066201985	0.090205479	-0.350958904	-0.139178082	0.022123288	-0.038561644	0.030958904	0.014246575	0.029726027	0.113630137	0.046164384	1.022054795	7.456576929	1.027468502	-7.284425855	7.026697656	0.965785629	-6.857453921	7.056679734	1.107319667	-6.188165004	7.285491665	1.024592002	-6.629780734	8.41350107	1.887460584	-4.791273137	7.456577134	1.027489014
gi.1352238.sp.P14004.2.ALL5_DERPT.Mole.	14.394	31.818	30.303	10.606	49.242	50.758	39.394	18.939	20.455	19	42	40	14	65	67	52	25	27	94.54545455	0.084137099	0.105890869	0.143409091	-0.1875	-0.415151515	-0.061515152	-0.04719697	0.165757576	-0.117651515	0.107954545	0.13530303	-0.045	1.936515152	1.212531478	-4.801099762	-7.410661937	0.614717525	-4.765241506	-6.730721899	0.646270573	-4.744535516	-6.357139039	0.896949237	-4.827668598	-6.857627682	2.743966478	-4.414811667	-7.246364142	1.212531889	-4.801058737
gi.21413.emb.CAA45723.1..Mole.	33.18	57.143	28.111	11.982	57.604	42.396	17.051	9.217	7.834	72	124	61	26	125	92	37	20	17	89.30875576	0.000610711	0.000618571	0.019815668	-0.254101382	-0.02235023	0.063502304	-0.07483871	0.162073733	0.036497696	-0.079815668	0.078294931	-0.062488479	0.895714286	4.450538698	0.701959024	-8.252920736	3.974084454	0.625421649	-7.879339672	4.013005628	0.783467478	-7.250375549	4.307456851	0.703429127	-7.515357791	5.080210288	1.266986486	-5.459719544	4.450539109	0.70200005
Q1M2N3.Mole.	34.752	56.738	34.043	7.092	59.574	40.426	25.532	14.184	11.348	49	80	48	10	84	57	36	20	16	94.75177305	-0.121668284	-0.135731104	0.073687943	-0.390921986	-0.024397163	0.013475177	-0.078723404	0.155248227	0.024822695	0.02177305	0.167730496	-0.028652482	0.687304965	5.470735337	1.801047907	-5.29233854	5.04090418	1.753897108	-4.813298145	5.073617723	1.878755302	-4.132018232	5.324283355	1.794320364	-4.750257617	6.138885754	2.291997036	-3.100690891	5.470735406	1.801054744
gi.1351908.sp.P49064.1.ALBU_FELCA.Mole.	29.112	47.697	29.276	11.842	52.303	47.697	32.401	15.954	16.447	177	290	178	72	318	290	197	97	100	78.48684211	0.066085726	0.070398442	0.157269737	-0.226118421	-0.158289474	-0.0009375	0.063322368	0.014457237	-0.041019737	-0.003963816	0.225904605	-0.037960526	1.748963816	9.118740622	-21.01266964	-55.05137995	7.084793854	-21.49399895	-55.5927842	7.181552058	-20.85828235	-52.7678291	7.869812969	-20.92478852	-52.2085119	15.71743468	-17.5957999	-43.7798486	9.1187424	-21.01249186
gi.629480.pir..S45011.Mole.	28.293	47.805	22.927	9.756	43.902	56.098	33.659	13.659	20	58	98	47	20	90	115	69	28	41	74.63414634	-0.077933917	-0.082630822	0.288195122	-0.163073171	-0.161414634	0.055756098	-0.064341463	0.27102439	-0.077902439	0.016634146	0.120195122	-0.083414634	2.587268293	-8.293972663	-15.82961386	-19.03956916	-9.246198919	-15.81229013	-18.40178133	-9.188209077	-15.77613267	-18.19032551	-8.740671182	-15.85705616	-18.69079203	-6.23665946	-15.39727446	-18.48810052	-8.293971569	-15.82950446
O42799.Mole.	47.407	72.963	30.37	6.296	56.296	43.704	13.704	4.815	8.889	128	197	82	17	152	118	37	13	24	67	0.021518125	0.016136932	0.202703704	-0.44062963	0.106148148	-0.040962963	-0.144111111	0.010444444	0.081814815	-0.30862963	0.263259259	0.032111111	0.932037037	-8.293169893	-12.27778552	-19.41791028	-8.876811576	-12.3273667	-18.97770317	-8.838282939	-12.20460859	-18.50617549	-8.543838232	-12.28529787	-18.8300331	-7.199509471	-11.88968253	-17.25323818	-8.293169687	-12.27776501
gi.156938917.gb.ABU97480.1..Mole.	29.008	53.435	25.954	7.634	42.748	57.252	30.534	15.267	15.267	38	70	34	10	56	75	40	20	20	76.48854962	-0.13244649	-0.141638903	0.294198473	-0.243053435	-0.194503817	-0.025267176	-0.060229008	0.250992366	-0.05129771	-0.110381679	0.172977099	-0.064122137	2.176183206	2.599149222	-0.083847157	-2.382110147	2.15525432	-0.046110377	-1.704806315	2.178049906	-0.02573524	-1.353916913	2.363108826	-0.109604853	-1.85441293	3.625090505	-0.032289984	-2.214751902	2.599149564	-0.083812969
P54962.Mole.	28.571	48.352	26.374	16.484	48.901	51.099	30.769	17.033	13.736	52	88	48	30	89	93	56	31	25	72.41758242	0.022631557	0.023105067	0.176813187	-0.087032967	-0.146923077	0.107637363	0.010549451	0.112362637	-0.015274725	-0.065934066	0.158186813	-0.036813187	2.130934066	8.144501898	-1.598204464	-9.074791372	7.530188862	-1.63403725	-8.611334604	7.571451687	-1.527682954	-8.102179939	7.887802222	-1.604872083	-8.131658239	9.623427459	-0.480119277	-7.350373507	8.144502582	-1.598136088
gi.421788.pir..S30055.Mole.	30	51.25	30.625	10.625	53.75	46.25	29.375	14.375	15	48	82	49	17	86	74	47	23	24	85.3125	-0.118871382	-0.123561211	0.2101875	-0.2115	-0.1376875	0.041	-0.0984375	0.1846875	0.059875	-0.018625	0.1899375	0.005375	1.433375	1.993072404	-4.762733256	-8.578623574	1.50305455	-4.74026836	-7.961124219	1.523124791	-4.702605622	-7.562734377	1.686343043	-4.783466107	-7.768855996	3.582150876	-4.229373399	-8.158127876	1.993072677	-4.762705905
gi.4007040.emb.CAA10345.1..Mole.	33.607	54.098	27.869	12.295	57.377	42.623	25.41	9.836	15.574	41	66	34	15	70	52	31	12	19	70.32786885	0.150121442	0.135923082	0.134508197	-0.19852459	-0.056639344	-0.055737705	-0.112377049	0.179262295	0.035081967	-0.049672131	0.229262295	0.022377049	1.037459016	-4.471235067	-8.945911317	-11.99618753	-4.853519481	-8.921980947	-11.36967141	-4.839303858	-8.886169307	-11.14423614	-4.719864683	-8.970775452	-11.64473953	-3.243775452	-8.6345477	-11.43870494	-4.47123493	-8.945897642
P02230.Mole.	39.073	58.278	35.762	14.57	61.589	38.411	19.205	10.596	8.609	59	88	54	22	93	58	29	16	13	84.83443709	-0.039752343	-0.039288996	0.019139073	-0.258741722	-0.000529801	0.096887417	-0.107218543	0.240397351	0.097019868	-0.035298013	0.258211921	-0.042980132	0.539337748	3.699673362	-0.784262568	-3.982112605	3.301239581	-0.759853626	-3.346767832	3.335889062	-0.723291743	-3.070302751	3.608434458	-0.806830242	-3.629664307	4.192727261	-0.266811592	-3.419698758	3.699673499	-0.784248893
gi.3021373.emb.CAA11755.1..Mole.	31.298	52.672	28.244	10.687	62.595	37.405	19.847	8.397	11.45	41	69	37	14	82	49	26	11	15	86.33587786	0.108390887	0.104670503	0.115572519	-0.196641221	-0.000534351	-0.001908397	-0.177328244	0.153129771	0.098549618	0.03740458	0.080152672	0.07480916	0.755725191	-2.506262647	-6.916035716	-10.98842264	-2.873690127	-6.906094154	-10.41530532	-2.850531925	-6.853422381	-10.19621719	-2.665453457	-6.935339211	-10.5200871	-1.691228224	-6.464958948	-10.13254497	-2.50626251	-6.916022041
gi.56000996.emb.CAI23765.1..Mole.	32.824	50.382	33.588	8.397	62.595	37.405	19.847	8.397	11.45	43	66	44	11	82	49	26	11	15	99.84732824	0.148172074	0.153464033	0.066641221	-0.263969466	-0.025496183	-0.02221374	-0.123664122	0.213435115	0.071450382	0.059770992	0.118778626	0.05	0.750916031	-2.417178753	-5.097484094	-8.845255539	-2.800076135	-5.087546769	-8.261103333	-2.774000129	-5.034899699	-8.04765746	-2.567061445	-5.117872875	-8.489275648	-1.763979399	-4.866654272	-7.957757595	-2.41717848	-5.097456743
gi.15225054.ref.NP_181455.1..Mole.	31.864	54.309	27.255	9.218	53.908	46.092	26.453	13.627	12.826	159	271	136	46	269	230	132	68	64	75.83166333	-0.007698932	-0.007699146	0.206292585	-0.237675351	-0.059418838	-0.018957916	-0.061422846	0.172024048	0.04761523	-0.008156313	0.135551102	-0.031422846	1.633947896	10.77275213	-2.834442949	-14.08599508	9.233952807	-2.937793584	-13.70026664	9.337331638	-2.755678663	-12.43955453	10.11301386	-2.828363001	-12.52785658	13.89487329	-1.651454427	-11.19405293	10.77275377	-2.834278845
Q2V0V0.Mole.	23.239	38.028	29.225	3.169	36.268	63.732	45.775	17.958	27.817	66	108	83	9	103	181	130	51	79	78.48591549	-0.067278672	-0.077113426	0.48778169	-0.219049296	-0.335774648	-0.133697183	0.067112676	0.183204225	-0.183521127	0.038485915	0.251725352	-0.011091549	3.387288732	-17.06963892	-28.94542226	-32.62925418	-18.65187727	-28.93626507	-31.94978549	-18.58508395	-28.89517689	-31.27049449	-18.07192632	-28.97536385	-31.77095364	-12.47857785	-28.69308768	-32.22541252	-17.06963741	-28.94527183
Q95182.Mole.	19.251	43.316	29.947	12.299	52.406	47.594	29.947	11.765	18.182	36	81	56	23	98	89	56	22	34	95.82887701	0.00646674	0.007943832	0.095614973	-0.175294118	-0.254117647	0.057860963	-0.092566845	0.163048128	-0.109679144	0.049251337	0.115828877	-0.059037433	1.744278075	-7.72156866	-13.16621256	-18.99552724	-8.473942711	-13.18960048	-18.48531643	-8.432874979	-13.10077249	-18.04353373	-8.116543992	-13.1799144	-18.24963815	-5.946155283	-12.84376261	-17.55561528	-7.721568045	-13.16615102
gi.49476499.gb.AAT66583.1..Mole.	40.146	61.314	24.088	13.139	54.015	45.985	21.168	9.489	11.679	55	84	33	18	74	63	29	13	16	62.04379562	0.006841351	0.005718334	0.181678832	-0.160072993	0.08649635	0.088978102	-0.037372263	0.179270073	0.031824818	-0.10729927	0.169051095	-0.06810219	1.617737226	-1.437879015	-4.244569069	-10.67224967	-1.867556671	-4.278053073	-10.209483	-1.835063351	-4.173233448	-9.839305574	-1.584352107	-4.253111892	-10.04541736	-0.822758341	-3.901915502	-8.860691085	-1.437878674	-4.244534881
gi.1314736.gb.AAA99805.1..Mole.	33.621	57.759	28.017	9.052	55.172	44.828	22.414	11.207	11.207	78	134	65	21	128	104	52	26	26	82.28448276	-0.153839937	-0.153118647	0.202413793	-0.218103448	0.008922414	0.026508621	-0.076034483	0.166724138	0.042112069	0.019267241	0.137413793	0.057586207	1.421853448	2.395217972	-4.059498011	-12.80443825	1.718815028	-4.124413972	-12.4087739	1.769224562	-3.982769757	-11.7507679	2.151194842	-4.059222355	-11.78023882	3.568586958	-3.307034806	-10.43400513	2.39521845	-4.059450147
gi.62240392.gb.AAX77384.1..Mole.	25.621	48.184	27.342	7.457	51.816	48.184	17.4	9.751	7.648	134	252	143	39	271	252	91	51	40	82.17973231	-0.003999249	-0.004254163	0.269847036	-0.182810707	-0.162734226	-0.072543021	-0.032638623	0.143212237	0.070956023	0.022600382	0.081166348	0.113193117	1.837380497	15.17529004	3.375550546	-5.134678593	14.25309271	3.321621183	-4.699841374	14.3091403	3.445443505	-4.145761245	14.73487011	3.370783784	-4.057476513	17.48037389	4.543523932	-3.126380498	15.17529195	3.375742
gi.4538529.emb.CAB39376.1..Mole.	16.049	46.914	40.741	9.877	69.136	30.864	11.111	9.877	1.235	13	38	33	8	56	25	9	8	1	141.9753086	0.038465728	0.0420254	-0.109876543	-0.398271605	-0.266296296	-0.194691358	-0.165679012	-0.268024691	0.220617284	-0.132592593	-0.139259259	0.053950617	-0.389753086	6.633004907	2.300050976	-0.587819378	6.589049075	2.328433427	0.040699389	6.591575691	2.362565238	0.115871951	6.623502327	2.275024268	-0.561267385	6.914239632	2.924998689	0.071774428	6.633004976	2.300057813
gi.14423733.sp.Q92260.1.HSP70_PENCI.Mole.	31.014	51.093	29.821	6.561	47.714	52.286	29.821	13.519	16.302	156	257	150	33	240	263	150	68	82	83.85685885	-0.004576273	-0.004834655	0.298966203	-0.262644135	-0.139542744	-0.008667992	-0.064274354	0.205984095	-0.009284294	-0.053220676	0.163001988	-0.024552684	2.064234592	-3.864202886	-17.73747833	-23.38887707	-5.66285939	-17.74486079	-22.75924413	-5.563743128	-17.68331772	-21.76308236	-4.809927633	-17.75559664	-21.7925115	0.484313969	-17.12733755	-22.86945999	-3.864201177	-17.73730739
A8B8F3.Mole.	19.853	36.029	31.618	9.559	49.265	50.735	35.294	16.176	19.118	27	49	43	13	67	69	48	22	26	95.36764706	0.060312177	0.073657565	0.107279412	-0.229411765	-0.360808824	-0.068014706	-0.006985294	0.201470588	-0.121838235	0.035	0.171764706	-0.047867647	1.779264706	-0.586985695	-5.029924644	-8.215664912	-1.138658864	-5.007857216	-7.572585956	-1.11275245	-4.970187265	-7.179838051	-0.905820283	-5.053811368	-7.68033161	0.878878368	-4.824680419	-7.713077201	-0.586985285	-5.029883618
gi.14423737.sp.O82015.2.LIGV1_LIGVU.Mole.	25.517	50.345	22.759	10.345	53.793	46.207	24.828	12.414	12.414	37	73	33	15	78	67	36	18	18	75.17241379	-0.142323999	-0.148607162	0.152965517	-0.219793103	-0.121724138	-0.025172414	-0.069586207	0.057517241	0.000896552	-0.059931034	0.047034483	-0.061172414	1.589034483	2.358056064	-1.281218673	-8.408662241	1.974861612	-1.328466555	-7.957604236	1.992966081	-1.20548997	-7.443515078	2.134291536	-1.288548749	-7.826265269	3.404381703	-0.893350125	-6.241937476	2.358056474	-1.281177647
A8B8F7.Mole.	19.118	35.294	30.882	9.559	48.529	51.471	36.029	16.176	19.853	26	48	42	13	66	70	49	22	27	92.5	0.07147941	0.086698693	0.115588235	-0.225	-0.38	-0.078014706	0.001176471	0.192794118	-0.136764706	0.031323529	0.174852941	-0.046323529	1.855147059	-1.420648164	-6.027933355	-9.21564496	-1.987679307	-6.006082093	-8.572568174	-1.961772893	-5.968412142	-8.179820268	-1.754840725	-6.052036245	-8.680313827	0.119131442	-5.821528109	-8.71304558	-1.420647754	-6.027892329
gi.71041958.pdb.1XKG.A.Mole.	29.167	49.359	26.923	16.026	51.923	48.077	25.321	13.462	11.859	91	154	84	50	162	150	79	42	37	71.37820513	-0.016891275	-0.016772822	0.205352564	-0.063685897	-0.116794872	0.123429487	-0.015352564	0.136698718	0.051217949	-0.030641026	0.151282051	0.040544872	2.008910256	8.31628406	-8.08644884	-17.48057616	7.471097295	-8.14003698	-17.09629711	7.5212978	-8.017312447	-16.64157368	7.903326724	-8.087906694	-16.14116627	10.82853452	-6.26196959	-15.54633967	8.316285291	-8.086325762
gi.2465129.emb.CAA73037.1..Mole.	28.767	50.685	22.603	10.959	53.425	46.575	24.658	12.329	12.329	42	74	33	16	78	68	36	18	18	70.06849315	-0.122984272	-0.121349642	0.167671233	-0.205616438	-0.100342466	-0.007534247	-0.044383562	0.063219178	0.013356164	-0.06890411	0.089383562	-0.038767123	1.630273973	2.267142192	-2.190787152	-9.450597366	1.883946961	-2.238112844	-9.006376814	1.902048795	-2.115399672	-8.517801442	2.043380766	-2.197807523	-8.841676262	3.366089181	-1.693191168	-7.292054471	2.267142603	-2.190746126
gi.2465127.emb.CAA73038.1..Mole.	27.397	50	22.603	10.959	52.74	47.26	25.342	13.014	12.329	40	73	33	16	77	69	37	19	18	70.06849315	-0.152759086	-0.153664714	0.173356164	-0.200890411	-0.12130137	-0.00760274	-0.03239726	0.058424658	0.009315068	-0.072054795	0.075342466	-0.044041096	1.76109589	3.267142092	-1.190797152	-8.451596367	2.883946928	-1.238116155	-8.006707835	2.902048478	-1.115431294	-7.520953751	3.04338045	-1.197839145	-7.844828571	4.366089081	-0.693201168	-6.293053472	3.267142571	-1.190749288
gi.13925873.gb.AAK49451.1.AF284645_1.Mole.	31.963	54.11	32.648	8.676	53.425	46.575	26.712	13.014	13.699	140	237	143	38	234	204	117	57	60	87.57990868	-0.120700267	-0.123527011	0.235890411	-0.245068493	-0.087579909	-0.010707763	-0.085068493	0.177716895	0.047191781	-0.022031963	0.193219178	0.012305936	1.500410959	3.667369788	-9.504994	-15.60731432	2.283941063	-9.507314879	-15.00901802	2.368463603	-9.44611849	-14.03002996	3.012938923	-9.517021252	-13.8239699	6.830575918	-8.58672189	-15.13760613	3.667370677	-9.50490511
Q9BMK4.Mole.	35.075	54.478	16.418	15.672	50	50	29.851	17.91	11.94	47	73	22	21	67	67	40	24	16	51.64179104	-0.110838434	-0.097654548	0.180522388	-0.093059701	0.038208955	0.120149254	0.072313433	0.072686567	-0.00238806	-0.070895522	0.05858209	-0.076567164	2.115373134	9.105058	1.970058269	-8.960178731	8.674584717	1.865432044	-8.66251942	8.708051715	2.057704729	-7.972532067	8.958762959	1.977826285	-8.178643854	9.985293065	3.050767797	-5.50330714	9.105058479	1.970106133
Q8H2B9.Mole.	38.938	61.947	38.053	2.655	58.407	41.593	29.204	9.735	19.469	44	70	43	3	66	47	33	11	22	91.68141593	0.195555543	0.191200037	0.302566372	-0.396106195	0.027256637	-0.062123894	-0.167345133	0.204247788	0.053097345	0.063362832	0.293097345	0.029557522	1.169557522	-8.346390481	-11.07994319	-13.04801357	-8.867415175	-11.04306508	-12.37494571	-8.835879439	-11.02408973	-12.1686742	-8.585213808	-11.10852467	-12.78691359	-7.34239111	-11.0280296	-12.80021932	-8.346390344	-11.07992952
gi.169629.gb.AAA63456.1..Mole.	51.351	69.069	45.646	8.408	66.967	33.033	15.916	9.009	6.907	171	230	152	28	223	110	53	30	23	81.38138138	0.041908627	0.034151906	0.136606607	-0.422432432	0.082672673	-0.031591592	-0.062942943	0.134024024	0.25015015	-0.145075075	0.495435435	0.056726727	0.249099099	9.823460792	5.089469393	1.373039873	9.318016246	5.125972403	2.013310556	9.343762955	5.149653644	2.681650868	9.550773315	5.073840674	2.887661762	11.11976536	5.359810255	1.243981393	9.82346086	5.089476231
O46215.Mole.	20.149	29.851	23.134	11.194	41.045	58.955	43.284	25.373	17.91	27	40	31	15	55	79	58	34	24	69.10447761	-0.019027041	-0.020624601	0.337537313	-0.082761194	-0.39	-0.144328358	0.120074627	0.101567164	-0.034328358	0.045746269	0.199179104	0.059701493	2.472985075	12.9999477	2.559234777	-2.29881136	12.57165882	2.568335985	-1.684192848	12.58026385	2.624714423	-1.090863381	12.65596304	2.540268185	-1.532496317	15.02629681	3.573977191	-1.515100678	12.99994804	2.559268965
gi.169627.gb.AAA63455.1..Mole.	45.04	63.271	42.359	8.847	63.003	36.997	20.375	12.064	8.311	168	236	158	33	235	138	76	45	31	79.9463807	-0.03551064	-0.031376427	0.159034853	-0.391206434	-0.003136729	-0.063217158	-0.047533512	0.119329759	0.197292225	-0.114664879	0.454396783	-0.016032172	0.551420912	17.96678856	13.00773332	9.058539123	17.29207108	13.04255039	9.738966759	17.32661214	13.07025025	10.78719354	17.59922921	12.99387196	10.87546107	19.63200469	13.17382757	8.848185532	17.96678869	13.007747
gi.4416516.gb.AAD20386.1..Mole.	49.834	67.11	46.512	7.973	66.777	33.223	17.608	8.638	8.97	150	202	140	24	201	100	53	26	27	82.59136213	0.026607292	0.022500281	0.140664452	-0.434651163	0.061528239	-0.042757475	-0.058272425	0.111893688	0.212591362	-0.130631229	0.498936877	0.042425249	0.312126246	2.486510355	-2.038275679	-6.075243283	1.904005061	-2.016852793	-5.456422644	1.932854976	-1.976638665	-4.819943901	2.161712519	-2.054809835	-4.849432033	3.969672131	-1.835204965	-5.779923459	2.486510423	-2.038268841
Q9FR39.Mole.	30.534	51.145	28.244	9.924	61.832	38.168	22.901	9.16	13.74	40	67	37	13	81	50	30	12	18	87.02290076	0.119297938	0.1188622	0.115648855	-0.218549618	-0.02351145	-0.025954198	-0.184045802	0.16740458	0.067633588	0.071068702	0.106335878	0.076717557	0.763587786	-4.00723733	-8.908790581	-12.8718411	-4.420737384	-8.899362991	-12.28704272	-4.397576546	-8.846427806	-12.04244081	-4.212511111	-8.929646492	-12.48406145	-2.970452985	-8.453901968	-11.98891842	-4.007237193	-8.908776906
gi.8101069.gb.AAF72534.1.AF260897_1.Mole.	21.479	36.62	31.69	2.817	39.789	60.211	43.662	17.958	25.704	61	104	90	8	113	171	124	51	73	81.93661972	-0.121541751	-0.143070816	0.436725352	-0.245316901	-0.376443662	-0.146584507	0.096619718	0.165809859	-0.154401408	0.073380282	0.256338028	0.015774648	3.121232394	-11.78992612	-23.00260376	-27.56624232	-13.23376286	-23.00604674	-26.92516599	-13.175529	-22.94747139	-26.1728614	-12.72798459	-23.02774395	-26.61445255	-7.472178216	-22.71682955	-26.85373398	-11.78992468	-23.00246017
gi.21755.emb.CAA25593.1..Mole.	16.434	38.112	23.776	9.441	51.399	48.601	6.643	4.545	2.098	47	109	68	27	147	139	19	13	6	76.67832168	0.160636638	0.163025357	0.237097902	-0.167622378	-0.343916084	-0.25048951	-0.02465035	-0.197867133	0.023601399	-0.037447552	0.119195804	0.165244755	1.489020979	7.462112829	2.063874409	-5.452969402	7.34056589	2.019473454	-5.037845955	7.344057712	2.140211468	-4.725047399	7.376042992	2.058528848	-4.872308396	8.114910669	2.881826327	-3.288531789	7.462113171	2.063908597
P85261.Mole.	47.059	70.588	11.765	5.882	50	50	20.588	11.765	8.824	16	24	4	2	17	17	7	4	3	45.88235294	-0.077631215	-0.061736685	0.380294118	-0.284117647	0.359117647	0.213529412	0.101470588	-0.027941176	0.020294118	-0.006470588	-0.084117647	0.017941176	2.007941176	1.05090671	-1.161679658	-6.894796941	0.944655093	-1.191004707	-6.407786585	0.953786777	-1.087907649	-6.179409284	1.029459908	-1.174957598	-6.856543705	1.210521347	-0.714489347	-4.897435846	1.050906778	-1.16167282
gi.4376221.emb.CAA04828.1..Mole.	29.56	49.686	28.931	11.321	52.83	47.17	29.56	15.094	14.465	47	79	46	18	84	75	47	24	23	83.4591195	-0.081466023	-0.083264744	0.22754717	-0.199496855	-0.130880503	0.054150943	-0.108867925	0.15672956	0.060628931	-0.022704403	0.161006289	-0.027106918	1.440440252	3.643080688	-3.674525476	-7.533723407	3.152950349	-3.651904339	-6.910053715	3.175941878	-3.613917961	-6.483328479	3.361026862	-3.695183864	-6.748323012	5.154273435	-3.033307955	-7.102053939	3.643080893	-3.674504963
gi.288557440.emb.CAX32967.1..Mole.	37.037	58.333	36.111	11.111	58.333	41.667	28.704	11.111	17.593	40	63	39	12	63	45	31	12	19	77.12962963	0.111007146	0.112212944	0.19037037	-0.255833333	0.010555556	0.084351852	-0.099907407	0.27	-0.007962963	0.0875	0.302962963	-0.084814815	1.185648148	-5.215066087	-8.046633591	-10.91042736	-5.736589551	-8.023733714	-10.27091608	-5.696103047	-7.987079686	-9.991629067	-5.379817671	-8.070778093	-10.60986108	-4.549572652	-7.853475379	-10.33516096	-5.215066018	-8.046626753
Q1M2N2.Mole.	34.752	57.447	34.043	7.092	59.574	40.426	25.532	14.184	11.348	49	81	48	10	84	57	36	20	16	96.09929078	-0.103387186	-0.115972789	0.058723404	-0.400425532	-0.025177305	0.01893617	-0.088085106	0.158297872	0.021205674	0.006950355	0.15822695	-0.030992908	0.650425532	5.470735337	1.801047907	-5.29233854	5.04090418	1.753897108	-4.813298145	5.073617723	1.878755302	-4.132018232	5.324283355	1.794320364	-4.750257617	6.138885754	2.291997036	-3.100690891	5.470735406	1.801054744
Q1M2N1.Mole.	23.392	40.351	33.333	9.942	43.275	56.725	37.427	18.713	18.713	40	69	57	17	74	97	64	32	32	98.71345029	-0.203993664	-0.241177273	0.226023392	-0.23754386	-0.345614035	-0.005730994	-0.007309942	0.167309942	-0.079239766	-0.059181287	0.168304094	-0.016783626	1.978011696	3.682441158	-7.333651433	-10.24609935	3.023310634	-7.298530624	-9.547643833	3.051950582	-7.277329727	-9.123033719	3.28073645	-7.362661103	-9.800150933	5.903165346	-6.390895662	-10.03750218	3.682441568	-7.333610407
Q1M2N0.Mole.	23.077	39.645	33.136	10.059	43.787	56.213	36.686	18.935	17.751	39	67	56	17	74	95	62	32	30	98.16568047	-0.194850545	-0.229234032	0.227988166	-0.232426036	-0.347869822	-0.016272189	-0.000828402	0.15408284	-0.060473373	-0.054556213	0.164023669	-0.01887574	1.951005917	5.442516071	-5.33643642	-8.246127249	4.829572666	-5.300752231	-7.547666082	4.855294244	-5.279583251	-7.123056288	5.062206863	-5.365160137	-7.80017596	7.572003181	-4.395046973	-8.037543805	5.442516481	-5.336395394
Q1M2N7.Mole.	35	57.143	34.286	7.143	59.286	40.714	25	13.571	11.429	49	80	48	10	83	57	35	19	16	95.42857143	-0.12654779	-0.141344109	0.080714286	-0.387071429	-0.018142857	0.018285714	-0.083285714	0.152428571	0.019928571	0.020928571	0.174357143	-0.020571429	0.708928571	4.4707385	0.801364035	-6.26168511	4.040907131	0.754192142	-5.78463205	4.07361804	0.878786924	-5.128865923	4.324283671	0.794351986	-5.747105308	5.138889735	1.292394984	-4.062404387	4.470738568	0.801370872
Q1M2N6.Mole.	34.752	57.447	34.043	7.092	59.574	40.426	24.823	13.475	11.348	49	81	48	10	84	57	35	19	16	94.75177305	-0.121183177	-0.134942552	0.076312057	-0.389078014	-0.019078014	0.026666667	-0.083687943	0.160425532	0.023120567	0.016808511	0.157943262	-0.023617021	0.695035461	4.4707385	0.801364035	-6.26168511	4.040907131	0.754192142	-5.78463205	4.07361804	0.878786924	-5.128865923	4.324283671	0.794351986	-5.747105308	5.138889735	1.292394984	-4.062404387	4.470738568	0.801370872
Q1M2N5.Mole.	35.461	56.738	34.043	7.092	60.284	39.716	24.823	14.184	10.638	50	80	48	10	85	56	35	20	15	94.75177305	-0.114943551	-0.127402023	0.068723404	-0.389787234	-0.014397163	0.010638298	-0.075602837	0.163617021	0.044893617	0.024184397	0.168865248	-0.024964539	0.618794326	6.397147781	2.800254209	-4.292346483	5.998145769	2.753450624	-3.813302612	6.027940942	2.878276901	-3.132023018	6.256733326	2.793596453	-3.750264861	7.047976663	3.290998035	-2.100700891	6.39714785	2.800261047
Q1M2N4.Mole.	34.752	56.738	33.333	7.092	58.865	41.135	25.532	14.184	11.348	49	80	47	10	83	58	36	20	16	92.69503546	-0.159238243	-0.176006079	0.092411348	-0.380638298	-0.020283688	0.020212766	-0.073617021	0.16	0.024539007	0.017588652	0.157446809	-0.033971631	0.763049645	5.470735337	1.801047907	-5.29233854	5.04090418	1.753897108	-4.813298145	5.073617723	1.878755302	-4.132018232	5.324283355	1.794320364	-4.750257617	6.138885754	2.291997036	-3.100690891	5.470735406	1.801054744
Q1M2N8.Mole.	34.752	56.738	33.333	7.092	58.865	41.135	26.241	14.184	12.057	49	80	47	10	83	58	37	20	17	92.69503546	-0.159238243	-0.176006079	0.092695035	-0.38212766	-0.017659574	0.016524823	-0.081489362	0.154184397	0.013262411	0.025390071	0.164893617	-0.034964539	0.777801418	4.544322893	0.801841605	-6.292330597	4.083662591	0.754343592	-5.813293679	4.119294505	0.879233703	-5.132013446	4.391833384	0.795044276	-5.750250373	5.229794845	1.292996037	-4.100680891	4.544322962	0.801848442
gi.2145909.pir..S72946.Mole.	32.34	59.574	34.894	5.532	57.021	42.979	24.255	11.915	12.34	76	140	82	13	134	101	57	28	29	98.68085106	0.040225814	0.044103936	0.158893617	-0.372638298	-0.070085106	-0.035191489	-0.148212766	0.154765957	0.085702128	-0.05012766	0.126595745	0.04693617	1.482510638	2.080990934	-3.847313013	-6.906864132	1.374945327	-3.826843186	-6.266833633	1.421255853	-3.791396839	-6.112049236	1.78129424	-3.873953297	-6.67140096	3.477697352	-3.424714038	-6.322909394	2.080992165	-3.847189936
gi.452746.emb.CAA54490.1..Mole.	27.5	51.25	29.375	11.875	53.75	46.25	27.5	13.75	13.75	44	82	47	19	86	74	44	22	22	85.3125	-0.140269436	-0.14798959	0.2145625	-0.1945625	-0.137125	0.0660625	-0.1536875	0.162625	0.0630625	-0.0233125	0.149	-0.0363125	1.378375	2.568156347	-3.719383007	-6.670426461	2.093543092	-3.682318802	-6.013863403	2.116339244	-3.661887044	-5.657331425	2.301424228	-3.743152946	-5.922325958	3.952410836	-3.226921335	-6.566304649	2.568156552	-3.719362494
gi.4376222.emb.CAA04829.1..Mole.	28.302	52.201	30.189	11.95	54.717	45.283	26.415	13.836	12.579	45	83	48	19	87	72	42	22	20	87.67295597	-0.10315984	-0.109389129	0.201132075	-0.200251572	-0.122767296	0.069937107	-0.155408805	0.170251572	0.087295597	-0.024779874	0.151194969	-0.033584906	1.272830189	4.32823126	-1.722167994	-4.670454357	3.899805123	-1.684540409	-4.013885652	3.919682906	-1.664140568	-3.657353994	4.082894642	-1.745651981	-3.922350985	5.621248672	-1.231072645	-4.566346271	4.328231465	-1.722147481
gi.452744.emb.CAA54489.1..Mole.	27.5	53.125	28.75	11.25	53.75	46.25	28.125	14.375	13.75	44	85	46	18	86	74	45	23	22	81	-0.114286554	-0.119631319	0.22475	-0.2071875	-0.1326875	0.049625	-0.13475	0.1484375	0.0601875	-0.026	0.1479375	-0.0223125	1.4298125	3.567652248	-2.767425856	-6.53474236	3.092879883	-2.744588552	-5.911070499	3.115871412	-2.706602175	-5.484345263	3.300956395	-2.787868077	-5.749339796	4.952306865	-2.237220273	-6.104591153	3.567652453	-2.767405343
gi.4376220.emb.CAA04827.1..Mole.	28.931	52.201	30.189	11.321	53.459	46.541	28.302	13.836	14.465	46	83	48	18	85	74	45	22	23	86.47798742	-0.128978965	-0.134501247	0.228993711	-0.208050314	-0.122075472	0.054842767	-0.153710692	0.15408805	0.059119497	-0.020566038	0.175974843	-0.030880503	1.401886792	1.641743903	-4.718589309	-7.670418518	1.136301503	-4.681872318	-7.013858936	1.162016025	-4.661408643	-6.657326639	1.368974257	-4.742429035	-6.922318714	3.043319927	-4.225922334	-7.566294649	1.641744108	-4.718568796
gi.452742.emb.CAA54488.1..Mole.	30	48.75	29.375	11.25	53.75	46.25	29.375	15	14.375	48	78	47	18	86	74	47	24	23	83.5625	-0.075583351	-0.077213699	0.2104375	-0.209375	-0.1379375	0.0423125	-0.1054375	0.153125	0.06725	-0.01875	0.179625	-0.0166875	1.352	3.735830663	-3.673327884	-7.533711398	3.261171496	-3.6505757	-6.910040399	3.281244654	-3.61262124	-6.483315483	3.44445639	-3.694132653	-6.748312474	5.303617417	-3.031154647	-7.102032317	3.735830868	-3.673307371
gi.452740.emb.CAA54487.1..Mole.	28.125	51.875	28.75	11.875	53.125	46.875	27.5	13.75	13.75	45	83	46	19	85	75	44	22	22	82.875	-0.121489485	-0.126060651	0.224875	-0.1920625	-0.13125	0.063625	-0.1498125	0.16325	0.062	-0.0368125	0.1513125	-0.03725	1.4251875	2.568156347	-3.719383007	-6.670426461	2.093543092	-3.682318802	-6.013863403	2.116339244	-3.661887044	-5.657331425	2.301424228	-3.743152946	-5.922325958	3.952410836	-3.226921335	-6.566304649	2.568156552	-3.719362494
gi.37780015.gb.AAO91801.1..Mole.	38.202	56.554	31.086	10.861	56.18	43.82	23.596	12.36	11.236	102	151	83	29	150	117	63	33	30	76.8164794	-0.078298304	-0.073553569	0.180449438	-0.222247191	-0.010561798	0.036666667	-0.037078652	0.200561798	0.089962547	-0.022958801	0.231872659	0.05917603	1.273782772	5.883435072	-4.589896423	-12.12173178	5.176862275	-4.626813373	-11.64682367	5.221054575	-4.519316892	-11.02997097	5.559271843	-4.596911438	-11.11832218	7.675343119	-3.467083833	-10.41047594	5.883435619	-4.589841722
gi.194350817.gb.ACF53837.1..Mole.	26.316	46.842	28.947	16.842	53.684	46.316	29.474	14.737	14.737	50	89	55	32	102	88	56	28	28	84.21052632	0.09632989	0.102103552	0.067526316	-0.106421053	-0.143157895	0.088526316	-0.034368421	0.105631579	-0.056210526	-0.022842105	0.133789474	-0.014421053	1.525473684	2.364760868	-7.64382622	-15.93508744	1.65780102	-7.694954302	-15.50720421	1.708015462	-7.570836395	-14.91657018	2.089985742	-7.647288993	-14.94604111	3.89605116	-6.487381213	-13.88463401	2.364761278	-7.643785194
gi.15419048.gb.AAK96889.1..Mole.	24.893	39.056	29.614	3.004	35.622	64.378	43.777	15.88	27.897	58	91	69	7	83	150	102	37	65	76.78111588	-0.072797668	-0.081593553	0.492875536	-0.227038627	-0.349098712	-0.12751073	0.075579399	0.171201717	-0.184678112	-0.005107296	0.298841202	0.022188841	3.403433476	-18.47269251	-28.05213332	-31.49772267	-19.700682	-28.03910041	-30.84847001	-19.66017659	-28.00055695	-30.38752081	-19.34386515	-28.08165165	-30.77025134	-14.4597223	-27.91697671	-31.06140986	-18.47269128	-28.05201024
P10846.Mole.	31.818	59.091	27.273	9.091	72.727	27.273	11.364	6.818	4.545	14	26	12	4	32	12	5	3	2	77.5	-0.006843935	-0.006349728	-0.017045455	-0.310227273	0.11	-0.104772727	0.049545455	-0.175909091	0.134545455	0.076818182	0.060454545	0.033409091	0.517954545	1.251871324	0.655308659	-5.04496499	1.191918954	0.626355126	-4.566982109	1.195213615	0.72936004	-4.341426735	1.227153282	0.643120926	-4.90081533	1.345509146	0.88313694	-3.085252593	1.251871461	0.655322334
gi.2129802.pir..S65145.Mole.	31.325	51.807	24.096	12.048	46.988	53.012	36.145	15.663	20.482	26	43	20	10	39	44	30	13	17	60.12048193	-0.115451282	-0.112988335	0.307349398	-0.150722892	-0.077590361	0.088554217	-0.108433735	0.273493976	-0.083493976	0.034216867	0.174819277	-0.11253012	2.254578313	-2.452643229	-5.908972919	-8.016472913	-2.912349371	-5.87115943	-7.34471486	-2.877898183	-5.852443888	-7.16677811	-2.605359304	-5.936633316	-7.785015037	-1.769569586	-5.644036484	-7.758100358	-2.452643024	-5.908952406
gi.2129801.pir..S65144.Mole.	31.325	51.807	22.892	12.048	45.783	54.217	36.145	15.663	20.482	26	43	19	10	38	45	30	13	17	58.91566265	-0.09397936	-0.091314552	0.308674699	-0.148433735	-0.081807229	0.088433735	-0.111084337	0.275783133	-0.095060241	0.011204819	0.160240964	-0.115783133	2.307349398	-2.452643229	-5.908972919	-8.016472913	-2.912349371	-5.87115943	-7.34471486	-2.877898183	-5.852443888	-7.16677811	-2.605359304	-5.936633316	-7.785015037	-1.769569586	-5.644036484	-7.758100358	-2.452643024	-5.908952406
gi.2129800.pir..S65150.Mole.	31.707	52.439	26.829	10.976	47.561	52.439	36.585	15.854	20.732	26	43	22	9	39	43	30	13	17	66.82926829	-0.157288738	-0.156551768	0.337195122	-0.161463415	-0.068292683	0.098902439	-0.103170732	0.262439024	-0.067926829	0.066463415	0.199756098	-0.086341463	2.281829268	-2.452651172	-5.909766617	-8.090060469	-2.912357882	-5.872009844	-7.423152535	-2.877906694	-5.853294302	-7.245215785	-2.605361299	-5.936832802	-7.804577341	-1.769579586	-5.645035485	-7.849009449	-2.452650967	-5.909746104
gi.2129805.pir..S65143.Mole.	30	50	25	11.25	46.25	53.75	37.5	16.25	21.25	24	40	20	9	37	43	30	13	17	66	-0.137373797	-0.138986634	0.341125	-0.136875	-0.096375	0.09375	-0.097125	0.264375	-0.072875	0.067875	0.17725	-0.085375	2.477375	-2.359898135	-5.908262897	-8.060394031	-2.804133818	-5.870389483	-7.394804145	-2.772603918	-5.851997581	-7.245202789	-2.521931771	-5.935781591	-7.804566803	-1.620231722	-5.642494228	-7.811700325	-2.359897862	-5.908235547
gi.218197.dbj.BAA01996.1..Mole.	36.943	57.325	32.484	10.191	63.694	36.306	22.293	14.013	8.28	58	90	51	16	100	57	35	22	13	78.34394904	0.054890398	0.055452706	0.063821656	-0.269745223	0.011974522	0.011910828	0.102165605	0.075923567	0.152993631	0.054076433	0.188216561	0.067070064	1.52955414	10.15889899	4.790605434	-5.621711137	9.836383586	4.687078965	-5.331064163	9.858150841	4.876598479	-4.896093756	10.02136258	4.795087067	-5.161090747	10.93852771	5.652894625	-2.081830086	10.15890009	4.790714837
Q7Z1K3.Mole.	37.629	54.124	20.103	8.247	56.701	43.299	27.32	14.433	12.887	73	105	39	16	110	84	53	28	25	51.90721649	0.138419319	0.123594231	0.203865979	-0.24	0.098402062	-0.022268041	0.132216495	0.067886598	0.006340206	0.06814433	0.107216495	-0.041185567	1.612886598	5.77758223	-0.713729887	-18.31260663	5.191986442	-0.948233372	-18.29071299	5.230124921	-0.598464027	-17.02001357	5.502676832	-0.681351599	-17.52049975	7.112208477	0.387805698	-11.82402102	5.777582709	-0.713682024
Q1M2P5.Mole.	25.191	45.038	24.427	10.687	45.038	54.962	36.641	18.321	18.321	33	59	32	14	59	72	48	24	24	70.61068702	-0.079888947	-0.088852327	0.249465649	-0.178167939	-0.229923664	-0.044656489	-0.050534351	0.223740458	-0.081679389	-0.011221374	0.211374046	-0.121984733	2.236335878	3.171238847	-0.125764696	-3.308664107	2.650282259	-0.103201654	-2.65961881	2.676196578	-0.064741467	-2.190329544	2.883128745	-0.14836557	-2.690823103	4.436646783	-0.032938892	-2.830505549	3.171239258	-0.125723671
Q4A1N1.Mole.	41.228	64.035	34.211	4.386	62.281	37.719	14.035	9.649	4.386	47	73	39	5	71	43	16	11	5	91.57894737	0.021179023	0.021051157	0.001491228	-0.488421053	0.03	0.025964912	0.105263158	0.060526316	0.088508772	-0.113157895	0.104385965	0.02	0.555	6.471951122	4.509256062	-5.397162078	6.334187216	4.408285214	-5.080988988	6.344297847	4.599362157	-4.481774186	6.419984011	4.513614063	-5.041157864	6.728769961	5.037144617	-1.813413403	6.471951327	4.509276575
Q1M2P0.Mole.	34.752	56.028	34.043	7.092	59.574	40.426	25.532	14.184	11.348	49	79	48	10	84	57	36	20	16	95.46099291	-0.120013368	-0.134161949	0.071347518	-0.390212766	-0.025319149	0.015744681	-0.078723404	0.156099291	0.023829787	0.023049645	0.164397163	-0.031489362	0.68106383	5.470735337	1.801047907	-5.29233854	5.04090418	1.753897108	-4.813298145	5.073617723	1.878755302	-4.132018232	5.324283355	1.794320364	-4.750257617	6.138885754	2.291997036	-3.100690891	5.470735406	1.801054744
gi.269996495.gb.ACZ57582.1..Mole.	31.044	54.67	31.319	10.989	57.692	42.308	23.352	12.363	10.989	113	199	114	40	210	154	85	45	40	87.36263736	0.016251298	0.016809695	0.129010989	-0.245274725	-0.073598901	0.022417582	-0.114203297	0.146648352	0.078324176	-0.036401099	0.1525	-0.028543956	1.19728022	9.170716927	0.189453011	-6.970417942	8.202425121	0.163665861	-6.461699501	8.266878204	0.256587123	-5.648492602	8.758240787	0.183965789	-5.442449754	11.14733517	0.947962573	-5.760233355	9.170717816	0.1895419
P38948.Mole.	27.5	51.875	33.125	10	56.25	43.75	29.375	14.375	15	44	83	53	16	90	70	47	23	24	92.625	-0.120265353	-0.133941451	0.2024375	-0.253625	-0.13	0.028	-0.14675	0.1515	0.0636875	0.03425	0.1906875	-0.0356875	1.2119375	1.991249125	-3.8530811	-7.419179775	1.48576216	-3.830541603	-6.783824681	1.508756323	-3.792291814	-6.331585658	1.693828275	-3.874859572	-6.714330933	3.471115535	-3.430075611	-6.963501824	1.99124933	-3.853060588
gi.219806590.dbj.BAH10150.1..Mole.	21.479	38.028	28.521	3.873	35.915	64.085	43.662	17.254	26.408	61	108	81	11	102	182	124	49	75	78.8028169	-0.094086912	-0.107820872	0.469964789	-0.201971831	-0.361197183	-0.109119718	0.067922535	0.172147887	-0.196302817	0.026830986	0.221302817	-0.010528169	3.404577465	-16.01326748	-26.95982885	-30.89206781	-17.58049	-26.95045479	-30.23465015	-17.50494393	-26.90950596	-29.57805069	-16.92614048	-26.98635268	-29.84300098	-11.88765801	-26.7157449	-30.54995473	-16.01326604	-26.95968526
gi.55859468.emb.CAI05849.1..Mole.	28.082	57.534	37.671	6.849	57.534	42.466	25.342	14.384	10.959	41	84	55	10	84	62	37	21	16	106.1643836	-0.052391362	-0.063060604	0.092739726	-0.385753425	-0.105821918	0.074109589	-0.040273973	0.096917808	-0.004657534	-0.009178082	0.081575342	0.031027397	0.978972603	6.288406557	0.934174228	-7.21087026	5.858414588	0.872626502	-6.779715323	5.891315319	1.014220768	-6.107604799	6.141993982	0.931087686	-6.608093442	7.062200618	1.682403959	-4.701923881	6.288406694	0.934187903
gi.219806592.dbj.BAH10151.1..Mole.	25	39.789	30.986	4.225	38.028	61.972	43.662	16.901	26.761	71	113	88	12	108	176	124	48	76	80.56338028	-0.056540629	-0.063640637	0.435035211	-0.237852113	-0.328204225	-0.120528169	0.039014085	0.170915493	-0.184894366	0.004859155	0.294577465	-0.004014085	3.043450704	-17.6609302	-28.90783034	-32.0727381	-19.2124081	-28.88406912	-31.37230127	-19.14288247	-28.85957185	-30.6725554	-18.60783204	-28.93756052	-30.99638598	-13.34861853	-28.69853983	-32.06983428	-17.66092904	-28.9077141
gi.219806594.dbj.BAH10152.1..Mole.	22.535	37.324	28.873	3.169	34.155	65.845	43.31	16.549	26.761	64	106	82	9	97	187	123	47	76	76.4084507	-0.063531149	-0.072130491	0.496725352	-0.217288732	-0.387359155	-0.13584507	0.086126761	0.156549296	-0.20556338	-0.007852113	0.274014085	0.025880282	3.412007042	-18.19767198	-29.94864072	-33.81637823	-19.67195384	-29.93852216	-33.15543944	-19.61683579	-29.89774013	-32.49319964	-19.1911516	-29.97695635	-32.81704251	-13.60198686	-29.69650043	-33.45686466	-18.19767068	-29.94851081
gi.219806596.dbj.BAH10153.1..Mole.	22.887	40.141	29.225	3.169	35.915	64.085	45.07	18.31	26.761	65	114	83	9	102	182	128	52	76	80.80985915	-0.100886712	-0.115887654	0.477183099	-0.233661972	-0.339049296	-0.12334507	0.03221831	0.178661972	-0.194647887	0.021302817	0.2475	-0.0125	3.22806338	-13.93919278	-24.91268763	-28.19538784	-15.53708335	-24.88923517	-27.4870056	-15.45879206	-24.8635885	-26.68520363	-14.85812189	-24.94084064	-27.00902683	-9.796666398	-24.70659154	-28.22304516	-13.93919161	-24.91257139
gi.55859462.emb.CAH92635.1..Mole.	29.344	53.282	31.081	12.355	60.618	39.382	20.656	12.548	8.108	152	276	161	64	314	204	107	65	42	86.23552124	0.021173014	0.021464165	0.083571429	-0.218301158	-0.078320463	-0.032548263	-0.087046332	0.100579151	0.12984556	-0.040405405	0.123629344	-0.016061776	1.043899614	27.23095104	14.40991782	4.044381753	26.24693616	14.34105199	4.447664894	26.30906208	14.48711232	5.519779731	26.77857748	14.41684919	5.961321605	29.62367442	15.72327387	6.146528484	27.23095262	14.41007509
gi.219806598.dbj.BAH10154.1..Mole.	22.183	41.549	30.282	3.169	36.972	63.028	44.718	17.958	26.761	63	118	86	9	105	179	127	51	76	82.5	-0.114724319	-0.134452303	0.448626761	-0.250316901	-0.342323944	-0.113239437	0.043521127	0.16193662	-0.207746479	0.024753521	0.248309859	-0.015985915	3.209929577	-14.94204041	-25.10073532	-29.90765692	-16.55572151	-25.10598102	-29.27520251	-16.47412929	-25.04601175	-28.41237636	-15.85157935	-25.12236744	-28.67732173	-10.90792998	-24.92991789	-29.27919397	-14.94203918	-25.10061225
gi.55859460.emb.CAH92633.1..Mole.	28.764	53.475	30.116	13.32	61.39	38.61	19.884	11.39	8.494	149	277	156	69	318	200	103	59	44	82.27799228	-0.006898854	-0.0068596	0.081756757	-0.188223938	-0.073474903	-0.027857143	-0.102200772	0.087586873	0.122876448	-0.03965251	0.133088803	-0.011467181	1.061254826	19.6526483	8.226287128	-2.379741955	18.62244162	8.156390926	-2.017045274	18.68747828	8.30172125	-1.01865019	19.17891254	8.236260122	-0.16497826	22.03135164	9.320116001	-0.378946203	19.6526498	8.226437556
gi.83288046.sp.Q96X30.3.ENO_ASPFU.Mole.	31.735	54.11	32.877	8.676	53.653	46.347	26.712	13.014	13.699	139	237	144	38	235	203	117	57	60	88.24200913	-0.11632318	-0.119700852	0.232876712	-0.246210046	-0.089429224	-0.010547945	-0.086484018	0.177214612	0.047899543	-0.017511416	0.193447489	0.013561644	1.485319635	3.667369788	-9.504994	-15.60731432	2.283941063	-9.507314879	-15.00901802	2.368463603	-9.44611849	-14.03002996	3.012938923	-9.517021252	-13.8239699	6.830575918	-8.58672189	-15.13760613	3.667370677	-9.50490511
gi.55859466.emb.CAI05848.1..Mole.	27.397	57.534	37.671	7.534	57.534	42.466	26.712	15.068	11.644	40	84	55	11	84	62	39	22	17	105.4794521	-0.064975397	-0.078750618	0.098561644	-0.374109589	-0.108287671	0.082808219	-0.049931507	0.082054795	-0.009657534	0.010342466	0.091164384	0.040753425	1.013561644	6.271085023	0.025877016	-8.209863316	5.810263908	-0.036017923	-7.778711855	5.846083009	0.10560826	-7.106601012	6.11863492	0.022720688	-7.607087197	7.114823205	0.884162969	-5.699408288	6.271085159	0.025890692
O96522.Mole.	19.106	43.496	38.008	11.179	56.098	43.902	28.049	11.992	16.057	94	214	187	55	276	216	138	59	79	120.5081301	-0.040387025	-0.051310978	0.056869919	-0.262987805	-0.279085366	0.058333333	-0.176199187	0.107317073	-0.040426829	0.029227642	0.083130081	-0.001971545	1.164471545	-12.28784645	-34.56526572	-39.45042057	-14.17935535	-34.54512428	-38.79191524	-14.05439123	-34.52107424	-38.19421846	-13.10370347	-34.58984171	-38.10587473	-8.039746606	-32.72399683	-39.51578396	-12.28784528	-34.56514948
gi.55859464.emb.CAH92637.1..Mole.	28.842	52.719	28.605	13.948	60.757	39.243	21.986	12.53	9.456	122	223	121	59	257	166	93	53	40	79.97635934	-0.042671523	-0.042248158	0.094704492	-0.150330969	-0.058534279	-0.009432624	-0.109078014	0.139598109	0.126572104	-0.015059102	0.117659574	-0.014444444	1.174822695	17.17434555	6.368356619	-1.459848392	16.23699237	6.342460275	-0.982389647	16.2956041	6.434856118	-0.214446187	16.7432658	6.366300258	0.403719342	19.36938341	7.347124149	-0.360249065	17.17434692	6.368493372
gi.219806600.dbj.BAH10155.1..Mole.	22.183	41.197	29.225	3.169	35.915	64.085	44.718	17.958	26.761	63	117	83	9	102	182	127	51	76	80.1056338	-0.120129161	-0.139623884	0.467007042	-0.239612676	-0.340492958	-0.112676056	0.046408451	0.161584507	-0.216197183	0.02415493	0.24415493	-0.018415493	3.302464789	-15.03479039	-25.10193292	-29.90766893	-16.66394266	-25.10730966	-29.27521583	-16.57943207	-25.04730847	-28.41238936	-15.93500888	-25.12341865	-28.67733227	-11.05727396	-24.9320712	-29.27921559	-15.03478916	-25.10180984
gi.219806602.dbj.BAH10156.1..Mole.	22.183	39.437	29.577	3.169	36.268	63.732	44.718	17.958	26.761	63	112	84	9	103	181	127	51	76	80.14084507	-0.104228257	-0.121275507	0.474225352	-0.231302817	-0.347746479	-0.13278169	0.052816901	0.170070423	-0.200352113	0.044401408	0.259049296	-0.017359155	3.297147887	-14.84877055	-25.04991749	-28.8971529	-16.44682017	-25.04068511	-28.22143777	-16.36834198	-24.99833069	-27.43162648	-15.76767832	-25.07623375	-27.81432506	-10.75846212	-24.91547765	-28.56006666	-14.84876925	-25.04978757
gi.1836010.gb.AAB46819.1..Mole.	24	56	32	4	60	40	20	12	8	6	14	8	1	15	10	5	3	2	97.2	0.287548326	0.31771531	0.1416	-0.4352	-0.1864	-0.2116	-0.2088	0.012	0.1056	-0.014	0.128	0.008	0.5076	1.254385767	0.894917404	-0.78878639	1.195231426	0.937346089	-0.124071908	1.19756822	0.954478415	-0.065243743	1.229494855	0.866937445	-0.742383079	1.346021334	0.933863995	-0.478009416	1.254385767	0.894917404
gi.248058.gb.AAB21911.1..Mole.	50	80	30	0	40	60	10	10	0	5	8	3	0	4	6	1	1	0	78	-0.641419019	-0.621554584	0.231	-0.539	0.076	0.329	0.281	0.29	0.012	-0.397	0.004	0.005	2.552	1.01396913	0.845344079	-1.531515466	1.000842021	0.874031556	-0.906967891	1.000444997	0.907604626	-0.882823222	1.010498385	0.819818145	-1.559965016	1.014771023	0.920995541	-0.864190528	1.013969199	0.845350917
Q9FPK3.Mole.	32.919	47.826	28.571	14.286	57.143	42.857	28.571	15.528	13.043	53	77	46	23	92	69	46	25	21	77.08074534	-0.103569353	-0.099263319	0.177142857	-0.164782609	-0.08173913	0.058944099	-0.084409938	0.109689441	0.113416149	-0.001428571	0.220372671	-0.022732919	1.040559006	6.405824591	-2.589640366	-8.301297205	5.992504581	-2.594738744	-7.751575059	6.007129682	-2.521945671	-7.204335476	6.126601438	-2.603297177	-7.410462012	8.045012467	-1.652811562	-7.224238724	6.405824659	-2.589633528
Q9FPK2.Mole.	31.056	47.826	29.193	14.286	57.143	42.857	28.571	15.528	13.043	50	77	47	23	92	69	46	25	21	77.70186335	-0.116330084	-0.112749418	0.19689441	-0.158819876	-0.100869565	0.058571429	-0.098447205	0.102049689	0.121304348	-0.001614907	0.207204969	-0.024720497	1.088509317	6.406325527	-2.541913645	-7.467634736	5.993164838	-2.532764028	-6.883034059	6.007597199	-2.477262162	-6.380473948	6.127068955	-2.558613668	-6.586600484	8.045112457	-1.642910571	-6.724238724	6.406325596	-2.541906807
gi.84698.pir..A27634.Mole.	33.333	60	30	0	46.667	53.333	20	13.333	6.667	10	18	9	0	14	16	6	4	2	97.33333333	-0.626770311	-0.710693043	0.174	-0.486333333	-0.166	-0.023333333	0.060666667	0.144333333	0.054666667	-0.226333333	-0.017	0.013666667	2.408	2.253893917	1.848099066	-0.534484573	2.19457989	1.876243229	0.092061293	2.197100387	1.909763284	0.107742419	2.229027023	1.822222314	-0.569396917	2.345932887	1.925116851	0.132854091	2.253894191	1.848126417
gi.48428132.sp.Q965E2.1.ALL2_PSOOV.Mole.	30.07	54.545	35.664	6.993	58.741	41.259	25.874	13.986	11.888	43	78	51	10	84	59	37	20	17	109.6503497	-0.088413965	-0.105252358	0.075594406	-0.362027972	-0.079370629	0.067832168	-0.095244755	0.154335664	0.009370629	0.064545455	0.112447552	0.043006993	0.678111888	4.455234119	-1.017197588	-8.479430823	4.010043006	-1.064762485	-8.017598268	4.042754197	-0.940139392	-7.359010854	4.293439377	-1.022621547	-7.800624126	5.302539901	-0.305919692	-6.329089852	4.455234119	-1.017197588
gi.170670.gb.AAA34258.1..Mole.	57.277	69.014	17.84	8.451	65.728	34.272	11.737	7.042	4.695	122	147	38	18	140	73	25	15	10	36.85446009	0.074438416	0.051118667	0.165258216	-0.23342723	0.469624413	0.125023474	0.215399061	0.161643192	0.15657277	0.085868545	0.142253521	0.031737089	0.900469484	6.016166061	1.553433937	-26.13725087	5.767162386	1.137415163	-26.60934622	5.787352122	1.709169275	-25.00731119	5.906817362	1.627166842	-25.2723131	6.590806899	3.02612482	-15.30562291	6.016166403	1.553468125
Q6QHU2.Mole.	30.625	53.75	31.25	10.625	53.125	46.875	28.75	13.125	15.625	49	86	50	17	85	75	46	21	25	91.375	-0.047801303	-0.049696046	0.1970625	-0.2355	-0.1151875	0.0584375	-0.1640625	0.174125	0.0186875	-0.028875	0.20425	-0.0275	1.316125	-1.212940817	-6.811002119	-9.848243183	-1.795513671	-6.77520963	-9.200072743	-1.76104112	-6.754358481	-8.815204413	-1.488450113	-6.833340487	-8.962438372	0.11405675	-6.4292236	-9.787907549	-1.212940681	-6.810988444
gi.199732457.gb.ACH91862.1..Mole.	24.528	47.925	23.208	11.132	46.604	53.396	27.17	13.208	13.962	130	254	123	59	247	283	144	70	74	65.88679245	0.187905774	0.194708416	0.362622642	-0.086754717	-0.170509434	-0.000773585	-0.015811321	0.11909434	0.038943396	-0.00409434	0.11745283	-0.005433962	2.830471698	5.276065032	-12.47602973	-21.51788403	3.754337251	-12.53831264	-21.11165109	3.824957003	-12.41629893	-20.75002791	4.360098662	-12.4851746	-20.24960329	9.863919579	-11.16453735	-19.59081601	5.276068519	-12.47568101
gi.189544595.gb.ACE07189.1..Mole.	36.752	62.393	28.205	5.128	55.556	44.444	22.222	13.675	8.547	43	73	33	6	65	52	26	16	10	78.29059829	-0.102760339	-0.101939889	0.083931624	-0.439145299	-0.017863248	0.018034188	0.097264957	0.066581197	-0.015042735	-0.105213675	0.099145299	-0.085384615	1.03008547	7.023514926	5.420210331	-4.714926348	6.747077454	5.31773312	-4.389056738	6.768883211	5.511101648	-3.58008779	6.932068882	5.426986524	-4.080586265	7.370904254	5.83937033	-1.211050494	7.023514995	5.420217169
gi.5059164.gb.AAD38943.1.AF144061_1.Mole.	23.417	46.833	24.184	16.891	52.399	47.601	26.488	15.739	10.749	122	244	126	88	273	248	138	82	56	77.61996161	-0.05537549	-0.058925273	0.154069098	-0.031170825	-0.128080614	0.11134357	-0.042130518	0.149213052	0.048714012	-0.006026871	0.004299424	0.004548944	1.970191939	29.89919657	1.77578396	-13.46206406	28.51387316	1.644771774	-13.24680483	28.61175837	1.857170988	-12.30765409	29.34379836	1.794410474	-11.45395512	33.54379183	5.112157121	-10.0368943	29.8991989	1.776016439
gi.189544590.gb.ACE07188.1..Mole.	37.607	61.538	27.35	5.128	54.701	45.299	22.222	13.675	8.547	44	72	32	6	64	53	26	16	10	78.29059829	-0.091373879	-0.089658714	0.076324786	-0.442393162	-0.017948718	0.014786325	0.096068376	0.066752137	-0.024102564	-0.121965812	0.10034188	-0.091025641	1.032307692	7.023514926	5.420210331	-4.714926348	6.747077454	5.31773312	-4.389056738	6.768883211	5.511101648	-3.58008779	6.932068882	5.426986524	-4.080586265	7.370904254	5.83937033	-1.211050494	7.023514995	5.420217169
gi.7514252.pir..T09449.Mole.	49.242	66.667	44.697	7.576	64.015	35.985	18.939	9.47	9.47	130	176	118	20	169	95	50	25	25	79.62121212	-0.062394606	-0.053081971	0.186174242	-0.414962121	0.053522727	-0.038825758	-0.059962121	0.14155303	0.202689394	-0.133030303	0.485871212	0.048636364	0.550530303	3.33985829	-0.989926702	-4.034113729	2.819171388	-0.953483461	-3.374014057	2.841986269	-0.931179507	-2.836064286	3.027084285	-1.011143554	-2.983308076	4.787981801	-0.824518077	-4.02255127	3.339858426	-0.989913027
gi.7514251.pir..JE0227.Mole.	31.325	56.024	29.518	12.651	54.217	45.783	24.699	12.651	12.048	52	93	49	21	90	76	41	21	20	79.27710843	-0.005724976	-0.005601761	0.157349398	-0.228192771	-0.094939759	0.025722892	-0.096686747	0.084819277	0.04126506	-0.101686747	0.186987952	-0.004036145	1.246084337	3.143083653	-3.774210704	-9.035560356	2.698708528	-3.779443623	-8.4827531	2.722077633	-3.707665069	-8.043210281	2.907156101	-3.789581899	-8.367080185	4.433336178	-3.060374016	-7.896380202	3.143083859	-3.774190191
gi.14279169.gb.AAK58515.1.AF249675_1.Mole.	35	62.174	28.478	10.87	57.174	42.826	13.478	6.739	6.739	161	286	131	50	263	197	62	31	31	77	-0.025593109	-0.02296524	0.161869565	-0.246369565	-0.003826087	0.068934783	-0.116434783	0.152195652	0.103456522	-0.133456522	0.100630435	-0.009717391	0.9235	2.58125717	-5.881746247	-15.55774586	1.750705878	-5.948659984	-15.18349095	1.815729758	-5.804607335	-14.30726662	2.30711189	-5.875275885	-13.92459765	3.946458057	-4.91064638	-13.3666046	2.581257307	-5.881732572
gi.730049.sp.P38950.2.MPAC2_CARBE.Mole.	28.75	50	31.25	11.25	53.75	46.25	29.375	15.625	13.75	46	80	50	18	86	74	47	25	22	86.5	-0.140244204	-0.148188537	0.2095625	-0.2116875	-0.173375	0.0265	-0.1010625	0.17225	0.090625	-0.0203125	0.2080625	0.0074375	1.3026875	5.84824083	-1.624315806	-4.730686284	5.435512683	-1.586685225	-4.070143331	5.446640626	-1.56585431	-3.662585058	5.544232618	-1.648102254	-3.927589423	7.5114923	-1.01834399	-4.640285577	5.848241035	-1.624295293
gi.145105726.gb.ABP35603.1..Mole.	30.398	55.398	30.682	13.068	57.67	42.33	20.455	9.943	10.511	107	195	108	46	203	149	72	35	37	91.30681818	0.024829822	0.027167937	0.046818182	-0.2284375	-0.064886364	0.107613636	-0.114375	0.1625	0.019715909	-0.036534091	0.120994318	0.0003125	0.984744318	1.581023148	-9.870219205	-22.30245452	0.688631895	-9.994878176	-22.04388424	0.748574841	-9.783239769	-21.13626061	1.196171381	-9.858304907	-21.10684879	3.609770699	-8.517596101	-18.63146639	1.581023764	-9.870157667
gi.13507262.gb.AAK28533.1.AF329829_1.Mole.	40	67.826	33.913	1.739	63.478	36.522	13.913	11.304	2.609	46	78	39	2	73	42	16	13	3	93.30434783	-0.023041159	-0.02324357	0.087304348	-0.500869565	0.09	0.030695652	0.090782609	0.080521739	0.162695652	-0.070869565	0.017304348	-0.012086957	0.70573913	10.23017873	9.413722138	-0.460506844	10.12313126	9.313232498	-0.139686767	10.13324687	9.504807955	0.50773432	10.20893304	9.419059861	-0.051649358	10.28654226	9.829274093	3.106445752	10.230179	9.413749488
gi.7489359.pir..B58493.Mole.	40.625	65.625	25	12.5	62.5	37.5	18.75	12.5	6.25	13	21	8	4	20	12	6	4	2	58.125	-0.229245428	-0.14975587	0.2221875	-0.16625	0.22625	-0.16625	-0.1959375	0.0415625	0.20375	-0.2025	0.1353125	-0.04375	0.805625	2.161616743	1.891816289	0.033373058	2.086990306	1.934021588	0.690373331	2.092248105	1.951449243	0.774715602	2.14606102	1.86545564	0.215329465	2.196653371	1.929314736	0.301864276	2.161616743	1.891816289
gi.7489358.pir..G58493.Mole.	37.143	65.714	22.857	11.429	62.857	37.143	22.857	14.286	8.571	13	23	8	4	22	13	8	5	3	53.14285714	-0.212906062	-0.137728888	0.324	-0.146571429	0.248285714	-0.184285714	-0.235714286	0.006571429	0.213428571	-0.095428571	0.108571429	-0.075714286	1.044	2.235201137	1.892293859	0.002727572	2.129745766	1.934173038	0.661711702	2.137924569	1.951896023	0.771568079	2.213610733	1.866147929	0.212184401	2.28755848	1.929915788	0.263587772	2.235201137	1.892293859
P15252.Mole.	31.159	58.696	36.232	8.696	59.42	40.58	18.841	8.696	10.145	43	81	50	12	82	56	26	12	14	96.8115942	0.022731272	0.02403739	0.126811594	-0.322173913	-0.102826087	0.002753623	-0.16	0.131521739	0.087826087	-0.048985507	0.209347826	0.002898551	0.97326087	-0.398877557	-2.095953091	-4.387419518	-0.750627866	-2.057243808	-3.739232343	-0.727850441	-2.038684245	-3.564118159	-0.542771973	-2.120601075	-3.887988063	0.183570032	-2.051405201	-4.218664377	-0.398877284	-2.095925741
gi.7489357.pir..F58493.Mole.	40	65.714	22.857	11.429	62.857	37.143	20	14.286	5.714	14	23	8	4	22	13	7	5	2	53.14285714	-0.201379958	-0.124458321	0.285142857	-0.167714286	0.244285714	-0.198571429	-0.206857143	0.017142857	0.251142857	-0.166571429	0.117142857	-0.066	0.868285714	3.161613581	2.891500161	1.002719628	3.086987355	2.933726554	1.661707235	3.092247788	2.951417622	1.771563293	3.146060704	2.865424018	1.212177156	3.196649389	2.928916787	1.263577772	3.161613581	2.891500161
gi.189014268.emb.CAQ55939.1..Mole.	28.2	53.4	29.2	13.8	60	40	21.4	12.8	8.6	141	267	146	69	300	200	107	64	43	82.1	-0.035191677	-0.034980968	0.09596	-0.17496	-0.074	-0.02014	-0.11458	0.08352	0.12126	-0.0553	0.11422	-0.0238	1.16548	25.11998502	12.4982239	3.197576725	24.07451325	12.45684104	3.635992027	24.14500907	12.56844302	4.621570167	24.68018983	12.50347291	5.475247012	27.41602563	13.73278523	4.511130605	25.11998653	12.49837432
gi.189544578.gb.ACE07186.1..Mole.	38.596	61.404	25.439	7.018	53.509	46.491	22.807	14.035	8.772	44	70	29	8	61	53	26	16	10	65.87719298	-0.122013726	-0.117126893	0.114736842	-0.382192982	0.003947368	0.049473684	0.124210526	0.098947368	-0.03122807	-0.09245614	0.145175439	-0.106052632	1.245263158	7.023514926	5.420210331	-4.714926348	6.747077454	5.31773312	-4.389056738	6.768883211	5.511101648	-3.58008779	6.932068882	5.426986524	-4.080586265	7.370904254	5.83937033	-1.211050494	7.023514995	5.420217169
gi.60679572.gb.AAX34048.1..Mole.	19.118	35.294	30.882	10.294	48.529	51.471	36.029	16.176	19.853	26	48	42	14	66	70	49	22	27	92.5	0.071355312	0.086034439	0.113455882	-0.215	-0.379558824	-0.062132353	-0.005661765	0.185514706	-0.136764706	0.029411765	0.175073529	-0.035220588	1.779705882	-1.511557155	-6.937014264	-10.21364696	-2.078588365	-6.915169691	-9.571238151	-2.052681668	-6.87747143	-9.175668958	-1.8457495	-6.961095533	-9.676162517	0.080845038	-6.620758101	-9.709540986	-1.511556813	-6.936980076
gi.18158812.pdb.1KKC.X.Mole.	28.959	50.226	27.602	14.932	56.109	43.891	22.172	13.122	9.05	64	111	61	33	124	97	49	29	20	75.56561086	-0.095482575	-0.087058174	0.191900452	-0.089864253	-0.064886878	-0.025791855	-0.104886878	0.110452489	0.103846154	-0.048959276	0.117420814	0.042533937	1.176606335	10.40990272	0.723070027	-2.977243354	9.904119584	0.759928819	-2.329937516	9.938597404	0.781306793	-1.894041613	10.21119493	0.702975715	-1.982400201	11.6830544	1.757780009	-2.9405142	10.40990285	0.723083702
gi.189014266.emb.CAQ55938.1..Mole.	28	52.8	28.6	14.2	59.8	40.2	21.8	12.8	9	140	264	143	71	299	201	109	64	45	80.72	-0.024787989	-0.024713764	0.09448	-0.15744	-0.0734	-0.01996	-0.111	0.09324	0.11826	-0.046	0.111	-0.01308	1.25638	23.36177435	9.595449903	0.421474333	22.28558641	9.553612713	0.857470661	22.35606793	9.663784392	1.704194717	22.89124217	9.598163356	2.498996191	25.85827478	10.9427986	1.792045048	23.36177612	9.595627682
Q7M278.Mole.	30	50	10	0	40	60	30	10	20	3	5	1	0	4	6	3	1	2	39	0.375670514	0.251579242	0.617	-0.213	-0.098	-0.204	-0.061	0.101	-0.016	0.055	0.061	0.019	3.458	-0.745604846	-1.104144213	-2.697825101	-0.804759753	-1.061772121	-2.038404642	-0.802431148	-1.045458341	-2.058939125	-0.770504512	-1.132999311	-2.736078461	-0.653966823	-1.064952159	-2.364148906	-0.745604778	-1.104137375
P38949.Mole.	27.5	51.875	32.5	11.25	56.875	43.125	28.125	15	13.125	44	83	52	18	91	69	45	24	21	88.9375	-0.133775034	-0.144321691	0.187375	-0.21975	-0.149	0.0315	-0.12925	0.1713125	0.1055625	0.0146875	0.186	-0.0104375	1.1606875	5.587312441	-0.719611369	-3.731729255	5.158999924	-0.682026716	-3.071186746	5.175964607	-0.661131967	-2.663627834	5.317303095	-0.74288889	-2.928627282	7.010837766	-0.226562925	-3.642866035	5.587312646	-0.719590856
gi.21322677.emb.CAD10390.1..Mole.	32.061	50.382	25.954	11.45	58.015	41.985	20.611	9.16	11.45	42	66	34	15	76	55	27	12	15	77.40458015	0.057643339	0.053824409	0.143435115	-0.173969466	-0.054885496	0.008091603	-0.109160305	0.177328244	0.079389313	7.63E-05	0.115343511	0.082748092	0.982900763	-1.31891387	-6.820740153	-10.91380005	-1.639927269	-6.810348733	-10.3358287	-1.625524176	-6.757772711	-10.11674153	-1.506071968	-6.841077	-10.49949418	-0.281472781	-6.256740014	-10.03906542	-1.318913734	-6.820726478
gi.100733.pir..B39098.Mole.	48.534	67.427	45.603	8.469	65.472	34.528	17.59	9.772	7.818	149	207	140	26	201	106	54	30	24	81.85667752	0.023961369	0.020362359	0.147198697	-0.415114007	0.039641694	-0.035635179	-0.051596091	0.123583062	0.218143322	-0.131205212	0.494462541	0.037394137	0.39485342	8.98796222	4.99983157	1.414982941	8.451689308	5.036065176	2.062087601	8.480357022	5.060041747	2.755942019	8.709234114	4.98382336	2.90308	10.24896698	5.1606503	1.294108388	8.987962288	4.999838408
gi.50659859.gb.AAT80649.1..Mole.	48.696	73.913	37.391	2.609	62.609	37.391	9.565	8.696	0.87	56	85	43	3	72	43	11	10	1	92.52173913	0.020799836	0.020024171	0.062695652	-0.530521739	0.140956522	0.10573913	0.089304348	0.152347826	0.184608696	-0.16826087	0.123652174	0.065826087	0.561043478	8.992608108	7.552035065	-1.503247541	8.947377406	7.466403472	-1.155491317	8.951453003	7.63957024	-0.654805486	8.983392671	7.553331126	-1.21419408	9.066553485	8.039528885	1.762077361	8.992608382	7.552062416
gi.5902743.sp.O60022.1.AL15_ASPFU.Mole.	40.132	66.447	28.289	9.211	59.211	40.789	14.474	5.921	8.553	61	101	43	14	90	62	22	9	13	70.65789474	-0.073879143	-0.061761804	0.171907895	-0.294868421	0.086381579	0.048618421	-0.120131579	0.121447368	0.111578947	-0.144934211	0.146973684	0.021315789	1.052828947	-2.5653653	-5.195480071	-10.59846462	-2.886924592	-5.21349993	-10.09773743	-2.866305114	-5.126861105	-9.845960821	-2.703099894	-5.209023446	-10.16983318	-1.946009598	-4.889656359	-9.063022769	-2.565365026	-5.195452721
gi.60389905.sp..Q5ULZ4_3.Mole.	29.73	45.946	27.027	12.162	41.892	58.108	39.189	20.27	18.919	22	34	20	9	31	43	29	15	14	80.40540541	-0.139298916	-0.137170341	0.325945946	-0.168513514	-0.221081081	0.03527027	-0.069459459	0.111891892	-0.042837838	-0.098918919	0.242837838	-0.022837838	1.958513514	2.515742803	-2.728044942	-5.32417666	2.21040751	-2.688792557	-4.662995243	2.224438863	-2.669425266	-4.400055507	2.343884554	-2.753380483	-4.841683527	3.478464421	-2.241061086	-5.137622467	2.515742803	-2.728044942
gi.4006978.emb.CAA10346.1..Mole.	33.607	54.098	27.869	12.295	57.377	42.623	26.23	10.656	15.574	41	66	34	15	70	52	32	13	19	70.32786885	0.147958196	0.134313504	0.134918033	-0.201311475	-0.056065574	-0.056803279	-0.109754098	0.180737705	0.040409836	-0.050245902	0.227622951	0.009918033	1.037540984	-3.471238229	-7.946227445	-11.02684096	-3.853522432	-7.922275981	-10.39833751	-3.839304175	-7.886200929	-10.14738845	-3.719864999	-7.970807074	-10.64789184	-2.243779433	-7.634945649	-10.47699145	-3.471238093	-7.94621377
gi.60389903.sp..Q5ULZ4_1.Mole.	16.667	58.333	50	8.333	66.667	33.333	25	8.333	16.667	2	7	6	1	8	4	3	1	2	138.3333333	0.241222492	0.30062486	-0.02	-0.449166667	-0.185833333	0.0825	-0.290833333	0.06	-0.0675	0.065833333	0.046666667	-0.141666667	0.3525	-0.838357883	-1.105647932	-2.727491539	-0.912983817	-1.063392482	-2.066753032	-0.907733924	-1.046755063	-2.058952121	-0.85393404	-1.134050522	-2.736088999	-0.803314686	-1.067493416	-2.401458031	-0.838357883	-1.105647932
gi.320620.pir..F37396.Mole.	38.462	57.692	19.231	11.538	46.154	53.846	34.615	7.692	26.923	10	15	5	3	12	14	9	2	7	45	-0.229312559	-0.158172107	0.399615385	-0.081538462	0.055769231	-0.094230769	-0.222692308	0.141923077	-0.131923077	-0.154615385	0.338846154	0.071538462	2.106923077	-4.006689278	-5.09759501	-6.90522032	-4.158106005	-5.056512731	-6.252205565	-4.152853477	-5.039611899	-6.218890867	-4.099040561	-5.125605503	-6.778277004	-3.602073301	-5.054127821	-6.621404607	-4.006689278	-5.09759501
Q5EXJ6.Mole.	26.207	48.966	23.448	11.724	54.483	45.517	24.828	13.103	11.724	38	71	34	17	79	66	36	19	17	75.17241379	-0.070031771	-0.072638422	0.129724138	-0.197586207	-0.136344828	-0.019448276	-0.045655172	0.057862069	0.024482759	-0.054275862	0.085034483	-0.04337931	1.502344828	4.286301449	-0.190699386	-7.48124673	3.949406745	-0.237525723	-7.035034061	3.961674474	-0.114612973	-6.520945542	4.059259949	-0.197511845	-6.844825278	5.424520091	0.30756519	-5.330329353	4.286301859	-0.19065836
Q26456.Mole.	23.474	47.887	36.62	9.859	54.93	45.07	30.516	14.085	16.432	50	102	78	21	117	96	65	30	35	106.1971831	0.007198398	0.008775691	0.103239437	-0.296103286	-0.242769953	0.05084507	-0.144037559	0.161220657	-0.029061033	0.033755869	0.138826291	0.030985915	1.265915493	-1.653310465	-12.3398986	-15.37594896	-2.497757722	-12.30683246	-14.69735609	-2.442860633	-12.28616285	-14.35210574	-2.017195986	-12.36733185	-14.85257472	0.279810567	-11.40263167	-15.19646868	-1.653309986	-12.33985073
gi.402745.emb.CAA47357.1..Mole.	28.931	52.83	32.075	11.321	55.975	44.025	28.302	14.465	13.836	46	84	51	18	89	70	45	23	22	85.8490566	-0.138120628	-0.145094805	0.218805031	-0.209496855	-0.128301887	0.037358491	-0.128176101	0.170754717	0.103144654	0.008176101	0.206666667	-0.009433962	1.257044025	3.753653134	-2.717303952	-5.701055873	3.309982433	-2.679956559	-5.042502867	3.326944481	-2.659325222	-4.660457742	3.468282968	-2.741082146	-4.925457191	5.25109482	-2.223012667	-5.604547909	3.753653339	-2.717283439
gi.37548749.gb.AAN18042.1..Mole.	30.303	50.758	23.485	10.606	53.788	46.212	25	12.879	12.121	40	67	31	14	71	61	33	17	16	73.10606061	-0.089534337	-0.090276419	0.144015152	-0.213939394	-0.076590909	0.01530303	-0.019242424	0.120681818	0.017575758	-0.071136364	0.073106061	-0.068106061	1.601060606	3.118134139	-0.283687532	-7.378036706	2.781126595	-0.330393128	-6.928960389	2.796310059	-0.207711872	-6.440385337	2.915762266	-0.291016162	-6.823137986	4.07322352	0.102896513	-5.203692594	3.11813455	-0.283646506
gi.219687753.dbj.BAH09387.1..Mole.	30.992	56.612	26.171	14.738	53.857	46.143	24.793	13.636	11.157	225	411	190	107	391	335	180	99	81	73.31955923	0.01831748	0.017437705	0.198801653	-0.115523416	-0.00731405	0.027823691	-0.13107438	0.167451791	0.073305785	-0.063526171	0.117892562	-0.039559229	1.538140496	24.75250903	-0.32322596	-8.833513982	22.67525331	-0.333374177	-8.24331471	22.82985521	-0.267565224	-6.892775138	23.99935364	-0.326066457	-6.09790238	28.79374533	2.021190133	-8.639550273	24.75251081	-0.323048181
P25816.Mole.	33.083	51.128	27.82	10.526	59.398	40.602	21.053	9.774	11.278	44	68	37	14	79	54	28	13	15	84.28571429	0.018302929	0.017597963	0.143533835	-0.196541353	-0.016691729	-0.008646617	-0.136015038	0.184285714	0.08962406	0.055714286	0.134661654	0.088796992	0.861503759	-0.504409039	-5.822657766	-9.870889946	-0.856364001	-5.81245063	-9.286083752	-0.836121533	-5.759547361	-9.041482156	-0.672929345	-5.843011558	-9.48310526	0.419845273	-5.260445578	-8.986486075	-0.504408902	-5.822644091
Q7Y1W8.Mole.	23.81	38.095	28.571	14.286	57.143	42.857	23.81	19.048	4.762	5	8	6	3	12	9	5	4	1	92.85714286	-0.10764864	-0.114164025	-0.087619048	-0.207619048	-0.324761905	-0.064761905	0.03047619	0.187619048	0.157142857	-0.143333333	0.051428571	-0.191904762	1.347142857	3.18079323	2.893626136	1.166273538	3.152467389	2.936337602	1.825490003	3.151882611	2.953117978	1.853161487	3.161942515	2.865982426	1.234895063	3.255106024	2.932243942	1.467359995	3.180793366	2.893639811
gi.22595344.gb.AAN02511.1.AF409111_1.Mole.	42.857	61.538	25.824	9.89	52.747	47.253	15.934	10.989	4.945	78	112	47	18	96	86	29	20	9	78.79120879	-0.047033194	-0.040817057	0.137307692	-0.263076923	0.07543956	0.060274725	-0.029010989	0.21510989	0.118131868	-0.20989011	0.070659341	-0.011593407	1.227362637	11.4960482	7.020738383	0.488113512	11.23576331	6.989517447	0.970761579	11.25658785	7.094679607	1.386322725	11.41978655	7.011866339	1.003574992	11.9780084	7.689092699	2.340847091	11.49604868	7.020786246
gi.22595342.gb.AAN02510.1.AF409110_1.Mole.	31.148	56.148	31.557	7.787	56.967	43.033	22.541	11.885	10.656	76	137	77	19	139	105	55	29	26	97.41803279	0.011235473	0.012226317	0.154344262	-0.262008197	-0.024057377	0.040163934	-0.072622951	0.194631148	0.068360656	0.025696721	0.073770492	0.023360656	1.32204918	5.671642498	-0.146464523	-8.662234121	5.026183301	-0.210978203	-8.254195005	5.070754963	-0.069511063	-7.607474792	5.408965715	-0.147756537	-7.754701377	6.905581027	0.498469804	-6.258645298	5.671643251	-0.146389309
gi.144952780.gb.ABP04044.1..Mole.	22.5	45.5	28.5	14.5	55.5	44.5	30.5	16	14.5	45	91	57	29	111	89	61	32	29	81.5	-0.014927173	-0.015244956	0.1548	-0.1096	-0.16085	-0.06125	-0.0962	0.07535	0.01155	0.00295	0.1345	-0.08345	1.5501	5.988112131	0.138614372	-4.121218571	5.266592246	0.158643227	-3.505908973	5.315866699	0.19867581	-2.909048219	5.697843494	0.12287414	-2.879643774	7.328190874	0.556895462	-3.832617975	5.988112541	0.138655398
Q2KN24.Mole.	33.083	52.632	28.571	10.526	63.158	36.842	21.053	9.023	12.03	44	70	38	14	84	49	28	12	16	78.4962406	0.093323425	0.090208035	0.124736842	-0.21481203	0.009398496	-0.01924812	-0.132631579	0.168496241	0.100827068	0.070526316	0.157142857	0.046541353	0.74037594	-2.06400745	-6.049329916	-10.73717189	-2.416008324	-6.0534348	-10.18525775	-2.39848885	-5.98300883	-9.870463217	-2.257169911	-6.066718537	-10.31208878	-1.114088634	-5.666958917	-9.529730521	-2.064007313	-6.049316241
Q2KN25.Mole.	26.25	50.625	22.5	10	47.5	52.5	33.75	11.25	22.5	42	81	36	16	76	84	54	18	36	68.875	0.008225379	0.008701734	0.32475	-0.1555	-0.0915	0.097	-0.1561875	0.2465	-0.1194375	0.0826875	0.10275	-0.081875	2.1975	-13.94249947	-19.97673709	-23.85104867	-14.80262375	-19.97242414	-23.24665021	-14.74735115	-19.91816915	-22.90845349	-14.32169302	-19.99998908	-23.46779784	-12.25039119	-19.62123059	-22.9654175	-13.94249913	-19.9767029
gi.49476541.gb.AAT66604.1..Mole.	39.416	62.774	23.358	13.139	55.474	44.526	19.708	8.759	10.949	54	86	32	18	76	61	27	12	15	60.51094891	-0.002498446	-0.002109442	0.190656934	-0.143138686	0.10379562	0.082116788	-0.049781022	0.205182482	0.065620438	-0.068905109	0.157810219	-0.046569343	1.523868613	-1.418705491	-4.24305535	-10.56800462	-1.802082474	-4.276025471	-10.10237038	-1.775428528	-4.171533092	-9.75770738	-1.568470297	-4.252553484	-10.02269945	-0.764309468	-3.899364245	-8.731483869	-1.418705149	-4.243021162
Q2KN23.Mole.	35.338	54.135	30.075	11.278	64.662	35.338	21.805	9.774	12.03	47	72	40	15	86	47	29	13	16	80	0.100754179	0.096493082	0.101278195	-0.219473684	0.043684211	0.002631579	-0.137443609	0.179022556	0.113007519	0.087969925	0.18075188	0.051353383	0.628345865	-1.34041649	-5.960816008	-10.7361969	-1.723359707	-5.965182987	-10.18428538	-1.700003494	-5.894693182	-9.869490208	-1.514938058	-5.977911868	-10.31111085	-0.451063103	-5.470505525	-9.527268172	-1.340416353	-5.960802333
gi.49476543.gb.AAT66605.1..Mole.	40.876	61.314	24.088	13.139	54.015	45.985	20.438	10.219	10.219	56	84	33	18	74	63	28	14	14	57.81021898	0.007807022	0.006420282	0.175912409	-0.16810219	0.075766423	0.064890511	-0.001532847	0.177810219	0.051605839	-0.12540146	0.179124088	-0.070729927	1.66	1.322203741	-1.246570358	-7.599689009	0.938713839	-1.279427577	-7.131398595	0.968288506	-1.17466818	-6.764042777	1.197119986	-1.255443061	-7.029032394	1.846089395	-0.905077811	-5.770822617	1.322204151	-1.246529332
P02865.Mole.	10.714	39.286	14.286	10.714	46.429	53.571	10.714	3.571	7.143	3	11	4	3	13	15	3	1	2	45.35714286	0.032683731	0.025401496	0.526785714	0.003214286	-0.350714286	-0.313928571	-0.087142857	-0.393928571	0.031071429	-0.0625	0.125357143	0.101785714	2.771428571	-0.745628676	-1.106525306	-2.91858777	-0.804785287	-1.064323364	-2.273717667	-0.802456682	-1.048009584	-2.294252149	-0.770510498	-1.13359777	-2.794765373	-0.653996823	-1.067949162	-2.636876179	-0.745628608	-1.106518469
gi.167077.gb.AAA32970.1..Mole.	36.752	63.248	34.188	4.274	60.684	39.316	15.385	10.256	5.128	43	74	40	5	71	46	18	12	6	90.94017094	-0.124076924	-0.129031282	0.128205128	-0.406837607	0.016495726	0.074444444	0.073589744	0.097264957	0.124700855	-0.029487179	0.052051282	0.062222222	1.158547009	6.362882728	3.695339388	-4.713466473	6.179136148	3.622286336	-4.336349288	6.194689283	3.777969531	-3.911498013	6.314128458	3.693363387	-4.412001404	6.632250189	4.256717145	-1.789966014	6.362883138	3.695380414
gi.212291470.gb.ACJ23864.1..Mole.	33.75	50	31.25	11.25	53.125	46.875	27.5	13.125	14.375	54	80	50	18	85	75	44	21	23	86.6875	-0.064368282	-0.065185146	0.1865625	-0.23575	-0.11	0.0513125	-0.116125	0.159625	0.03625	-0.0634375	0.2355625	-0.018125	1.24375	0.733993041	-5.765108439	-9.503069977	0.243862425	-5.742515084	-8.882055599	0.266851601	-5.704763809	-8.478022862	0.451936585	-5.786029711	-8.743017395	2.19256402	-5.233660016	-9.065274027	0.733993178	-5.765094763
gi.146737976.gb.ABQ42566.1..Mole.	38.806	65.672	19.403	11.443	57.711	42.289	15.92	8.458	7.463	78	132	39	23	116	85	32	17	15	50.04975124	-0.142841303	-0.124993727	0.193084577	-0.196517413	0.199800995	0.101542289	-0.004079602	0.118955224	0.061940299	-0.071393035	0.022835821	-0.099800995	1.535373134	3.38845742	1.138851564	-13.61352143	2.956916931	0.949013855	-13.50903865	2.99445319	1.244510561	-12.60482301	3.267011617	1.162273917	-13.04643383	3.824862955	1.786278087	-8.079183569	3.388457967	1.138906265
gi.19069920.emb.CAA09887.4..Mole.	33.041	56.725	29.24	11.111	45.029	54.971	29.24	17.251	11.988	113	194	100	38	154	188	100	59	41	76.40350877	-0.051500427	-0.051672618	0.367076023	-0.196315789	-0.124415205	0.092251462	-0.067368421	0.122865497	0.098245614	-0.106959064	0.153538012	0.160760234	2.14254386	20.62298107	-9.322716006	-14.19825736	19.73280009	-9.290493401	-13.51410567	19.77893134	-9.270992889	-13.27361053	20.13896972	-9.353549348	-13.83296225	24.32707881	-5.958444841	-13.94531245	20.62298224	-9.322599767
P43178.Mole.	28.75	51.875	29.375	11.25	53.75	46.25	26.875	13.75	13.125	46	83	47	18	86	74	43	22	21	85.3125	-0.137721976	-0.143388604	0.2215	-0.2044375	-0.12525	0.059625	-0.147375	0.1705625	0.079	-0.0340625	0.14825	-0.024625	1.3526875	3.494568791	-2.720176705	-5.670434404	3.05078468	-2.682765287	-5.01386787	3.070662463	-2.662365445	-4.657336211	3.233874199	-2.743876858	-4.922333202	4.861501745	-2.227920336	-5.566314649	3.494568996	-2.720156192
P43177.Mole.	26.875	53.125	29.375	11.25	53.75	46.25	27.5	13.75	13.75	43	85	47	18	86	74	44	22	22	85.25	-0.127872992	-0.136520749	0.214625	-0.2085625	-0.1355	0.065875	-0.1456875	0.153375	0.0540625	-0.0291875	0.1301875	-0.021	1.401125	2.567655411	-3.767109728	-7.50408893	2.092882834	-3.744293518	-6.882404403	2.115871728	-3.706570553	-6.481192954	2.300956712	-3.787836456	-6.746187486	3.952310846	-3.236822325	-7.066304649	2.567655616	-3.767089215
P43176.Mole.	30	48.75	29.375	10.625	53.75	46.25	28.75	14.375	14.375	48	78	47	17	86	74	46	23	23	83.5625	-0.074257554	-0.075948568	0.21275	-0.2171875	-0.138375	0.028125	-0.1045	0.1575625	0.060375	-0.017	0.1831875	-0.0186875	1.3575	2.826739754	-3.764236975	-7.534710399	2.352080586	-3.741484791	-6.9110394	2.372153745	-3.703530331	-6.484314484	2.535365481	-3.785041743	-6.749311475	4.341903921	-3.231914656	-7.10453791	2.826739959	-3.764216462
P43175.Mole.	33.766	55.844	22.078	9.091	53.247	46.753	24.675	14.286	10.39	26	43	17	7	41	36	19	11	8	55.71428571	0.018586832	0.0177987	0.181558442	-0.233636364	-0.024155844	0.065064935	0.128441558	0.138181818	0.008051948	-0.041948052	0.117012987	-0.034415584	1.918831169	4.156610538	2.614827919	-4.21161345	3.988880098	2.570224854	-3.764963698	3.995301113	2.692076743	-3.347288388	4.049127061	2.607384994	-3.788923783	4.637539528	2.885590803	-1.998619691	4.156610811	2.61485527
Q41540.Mole.	30.769	53.147	25.874	9.79	60.839	39.161	15.385	6.993	8.392	44	76	37	14	87	56	22	10	12	75.03496503	0.082286442	0.078198466	0.047202797	-0.283006993	-0.063006993	-0.038181818	0.022867133	-0.043706294	0.043706294	-0.094685315	0.071608392	0.01965035	1.073986014	-0.270955612	-3.477547602	-13.57174391	-0.500757077	-3.580191744	-13.28093058	-0.493576205	-3.390285298	-12.7922351	-0.439737225	-3.47367519	-13.11611976	0.559861082	-2.941070119	-10.02665778	-0.270955201	-3.477506576
gi.170901.gb.AAA34358.1..Mole.	28.743	53.293	32.934	8.383	58.683	41.317	24.551	14.371	10.18	48	89	55	14	98	69	41	24	17	100.3592814	0.049677316	0.054537596	0.110658683	-0.315568862	-0.103473054	-0.049640719	-0.149281437	0.137724551	0.106467066	-0.027125749	0.11005988	-0.067185629	0.979281437	8.91596226	5.9507278	2.649261102	8.502510707	5.974726198	3.291484135	8.528422391	6.012922973	3.735259614	8.735361075	5.929949797	3.293641426	9.716582746	6.1451539	3.119156104	8.91596267	5.950768826
Q8T6L5.Mole.	22.183	36.972	32.042	2.817	40.141	59.859	43.31	17.958	25.352	63	105	91	8	114	170	123	51	72	82.28873239	-0.120951552	-0.141941308	0.427922535	-0.25334507	-0.370035211	-0.150140845	0.09943662	0.168661972	-0.148450704	0.072183099	0.26306338	0.011443662	3.068485915	-10.95625571	-22.00380136	-26.49267471	-12.38473391	-22.00697145	-25.8467461	-12.32650004	-21.9483961	-25.09444151	-11.87896215	-22.02931959	-25.59490803	-6.712421289	-21.71898286	-25.76285651	-10.95625427	-22.00365777
gi.4572592.gb.AAD13530.2..Mole.	20.874	45.146	41.748	8.738	58.252	41.748	24.757	9.709	15.049	86	186	172	36	240	172	102	40	62	129.538835	-0.045086199	-0.057629961	0.03461165	-0.307572816	-0.259223301	0.049029126	-0.145995146	0.16631068	-0.022669903	0.035509709	0.069004854	-0.002135922	0.995	-15.55535353	-28.40278861	-31.99166658	-17.06200762	-28.37793594	-31.33579819	-16.96041097	-28.35619191	-30.93657168	-16.18472875	-28.42887625	-31.02487374	-12.58465641	-27.56099911	-31.95768159	-15.5553525	-28.40268605
gi.886961.emb.CAA59313.1..Mole.	18.056	37.5	26.389	6.944	51.389	48.611	5.556	2.778	2.778	13	27	19	5	37	35	4	2	2	80	0.270361102	0.26156956	0.265138889	-0.237361111	-0.344583333	-0.342638889	-0.042361111	-0.261666667	0.005	-0.063472222	0.175972222	0.2	1.263611111	0.255724096	-1.060864077	-3.633718546	0.211880615	-1.032651244	-3.012706075	0.21148651	-0.998786452	-2.960226331	0.221546413	-1.085922005	-3.578492754	0.456976785	-0.873326782	-2.989818285	0.255724096	-1.060864077
Q8VX12.Mole.	48.718	68.376	40.171	1.709	66.667	33.333	9.402	8.547	0.855	57	80	47	2	78	39	11	10	1	99.4017094	0.044872229	0.043393743	0.018376068	-0.550512821	0.126495726	0.032136752	0.101880342	0.147094017	0.197435897	-0.093076923	0.171538462	0.057692308	0.111196581	9.083507913	8.460197591	-0.59420883	9.038277709	8.374615902	-0.241826562	9.042361778	8.548629527	0.341043204	9.074301446	8.462390413	-0.21834539	9.104828245	8.837595029	2.646710259	9.083508049	8.460211266
gi.212900.gb.AAA68882.1..Mole.	28.866	48.196	27.577	12.113	52.32	47.68	23.969	11.34	12.629	112	187	107	47	203	185	93	44	49	83.68556701	-0.074727445	-0.076920453	0.079149485	-0.218582474	-0.185850515	0.043195876	-0.054819588	0.195154639	-0.008994845	-0.117293814	0.105618557	-0.038505155	1.325773196	1.041957746	-11.64911873	-19.59234981	0.028112531	-11.69024853	-19.113464	0.075243149	-11.58072608	-18.30378583	0.435353212	-11.65612233	-18.21550847	4.129031786	-10.61632387	-17.99541765	1.041958566	-11.64903667
gi.4590392.gb.AAD26560.1.AF124837_1.Mole.	28.125	53.125	28.125	11.875	53.125	46.875	27.5	13.75	13.75	45	85	45	19	85	75	44	22	22	81	-0.096113232	-0.099284143	0.2185	-0.1976875	-0.1243125	0.061125	-0.143875	0.152375	0.05025	-0.0439375	0.1475	-0.0358125	1.37575	2.567652348	-3.767415856	-7.533743359	2.092879916	-3.744585241	-6.910739477	2.115871728	-3.706570553	-6.481192954	2.300956712	-3.787836456	-6.746187486	3.952306965	-3.237210274	-7.103592152	2.567652485	-3.76740218
gi.4590394.gb.AAD26561.1.AF124838_1.Mole.	27.5	52.5	27.5	11.875	53.125	46.875	28.125	13.75	14.375	44	84	44	19	85	75	45	22	23	79.8125	-0.125630558	-0.128488638	0.240375	-0.1925	-0.1235	0.0485	-0.1750625	0.1285625	0.0559375	-0.0421875	0.1439375	-0.042625	1.4750625	1.641743903	-4.718589309	-7.670418518	1.136301503	-4.681872318	-7.013858936	1.162016025	-4.661408643	-6.657326639	1.368974257	-4.742429035	-6.922318714	3.043319927	-4.225922334	-7.566294649	1.641744108	-4.718568796
gi.4590396.gb.AAD26562.1.AF124839_1.Mole.	28.75	51.25	30	11.25	53.75	46.25	27.5	13.75	13.75	46	82	48	18	86	74	44	22	22	86.5625	-0.129381938	-0.134859126	0.21925	-0.2085	-0.1305	0.0564375	-0.1443125	0.1613125	0.0681875	-0.024875	0.161875	-0.0300625	1.3599375	2.568156347	-3.719383007	-6.670426461	2.093543092	-3.682318802	-6.013863403	2.116339244	-3.661887044	-5.657331425	2.301424228	-3.743152946	-5.922325958	3.952410836	-3.226921335	-6.566304649	2.568156552	-3.719362494
Q93XD9.Mole.	49.811	66.792	47.547	8.302	67.17	32.83	18.868	9.434	9.434	132	177	126	22	178	87	50	25	25	81.24528302	-0.042243158	-0.036075167	0.143886792	-0.436339623	0.053283019	-0.039396226	-0.049509434	0.10554717	0.213509434	-0.115396226	0.537320755	0.044	0.329245283	3.339346348	-1.038753249	-4.971018183	2.818499701	-1.016600314	-4.349327807	2.841510241	-0.976713431	-3.738363489	3.026614773	-1.05602655	-3.826731909	4.78786793	-0.835806017	-4.650747864	3.339346416	-1.038746411
gi.121296500.gb.ABM53751.1..Mole.	26.154	50	26.923	8.462	45.385	54.615	35.385	17.692	17.692	34	65	35	11	59	71	46	23	23	80.07692308	-0.156389153	-0.174011605	0.246	-0.235846154	-0.215307692	-0.040538462	-0.081923077	0.255	-0.067230769	-0.049076923	0.168538462	-0.095923077	2.060692308	2.912652378	-0.081216856	-2.474034598	2.391741846	-0.044327388	-1.790777886	2.420382077	-0.02309818	-1.363346485	2.649187492	-0.106476773	-1.863837586	4.047149817	-0.02833352	-2.329559792	2.91265272	-0.081182668
gi.20387027.emb.CAC84590.2..Mole.	23.592	42.254	28.169	2.817	37.676	62.324	42.606	18.662	23.944	67	120	80	8	107	177	121	53	68	73.5915493	-0.124574261	-0.138729592	0.466619718	-0.248098592	-0.330070423	-0.132323944	0.06971831	0.185915493	-0.14584507	0.01221831	0.224049296	-0.008169014	3.117007042	-5.899389279	-15.97107673	-19.98622777	-7.312689917	-15.95954093	-19.30586401	-7.245876739	-15.91646732	-18.43387007	-6.732706068	-15.99535242	-18.81657847	-2.121409026	-15.73249672	-19.67058906	-5.899388116	-15.97096049
Q9U6V9.Mole.	22.071	46.049	21.526	15.259	48.774	51.226	28.338	15.531	12.807	81	169	79	56	179	188	104	57	47	69.26430518	-0.044282162	-0.045658926	0.201689373	-0.055722071	-0.179645777	0.027901907	-0.050517711	0.125585831	-0.002833787	-0.073405995	0.050681199	-0.062070845	2.176566757	15.34004974	2.426827047	-6.28107849	14.31050365	2.385406183	-5.829019391	14.36639473	2.49555983	-4.968190494	14.79217667	2.426107531	-4.408902793	18.16211435	3.562395744	-4.844163416	15.34005117	2.426970637
Q7M1E7.Mole.	33.074	55.642	27.432	9.339	53.307	46.693	21.401	13.424	7.977	170	286	141	48	274	240	110	69	41	77.99610895	-0.017548742	-0.017868588	0.178093385	-0.25766537	-0.039844358	0.033093385	0.009416342	0.124435798	0.05311284	-0.061400778	0.090603113	-0.001536965	1.469610895	31.41341737	15.96446544	-6.047851396	30.38049144	15.68211851	-6.120364215	30.45719917	16.08939664	-4.21086687	31.01415543	16.01490812	-4.240318133	33.66974267	18.17092782	1.156475862	31.4134186	15.96458852
gi.14423832.sp.P82971.1.PA2_BOMTE.Mole.	33.824	52.206	20.588	16.912	51.471	48.529	26.471	15.441	11.029	46	71	28	23	70	66	36	21	15	63.08823529	-0.067626663	-0.06455828	0.090955882	-0.098676471	0.002205882	0.118455882	0.074117647	0.086029412	-0.025294118	-0.087573529	0.074558824	-0.051397059	1.822205882	7.124245792	-0.027002058	-10.72103926	6.740073328	-0.131099872	-10.41963693	6.767695681	0.060318743	-9.806191579	6.974647397	-0.021352577	-10.13005903	8.0437599	1.055113952	-7.206617824	7.124246271	-0.026954195
gi.626037.pir..A61505.Mole.	58.333	87.5	37.5	8.333	83.333	16.667	4.167	0	4.167	14	21	9	2	20	4	1	0	1	49.58333333	-0.280515742	-0.100933554	0.2875	-0.437083333	0.43875	-0.131666667	-0.34625	-0.270833333	0.503333333	-0.232916667	0.402916667	0.039166667	-0.229583333	-0.911958164	-1.107712898	-2.844021165	-0.9557563	-1.065244761	-2.194966753	-0.953427412	-1.048902671	-2.212679948	-0.921487744	-1.135141785	-2.772068542	-0.894239796	-1.07009247	-2.544999708	-0.911958164	-1.107712898
P04776.Mole.	26.263	47.879	23.434	9.495	48.081	51.919	23.838	12.121	11.717	130	237	116	47	238	257	118	60	58	69.55555556	0.151884386	0.155739054	0.311030303	-0.153676768	-0.151353535	-0.026929293	-0.009555556	0.118080808	0.024383838	-0.024242424	0.095131313	0.005070707	2.185535354	9.352345227	-5.826408554	-18.46096797	8.183853292	-5.954889109	-18.17165424	8.235054477	-5.742012156	-17.13621824	8.617024756	-5.818464754	-17.16568917	13.10309752	-4.446904322	-14.82581592	9.352347073	-5.826223938
gi.209734468.gb.ACI68103.1..Mole.	33.028	50.459	33.028	11.927	55.046	44.954	32.11	14.679	17.431	36	55	36	13	60	49	35	16	19	78.99082569	-0.13133	-0.142358339	0.125688073	-0.268715596	-0.084036697	0.042201835	-0.028440367	0.165045872	-0.07266055	0.048440367	0.275688073	-0.10587156	1.231376147	-1.029229606	-5.095466575	-10.42875247	-1.504816318	-5.114797542	-9.88306074	-1.472498796	-5.02557541	-9.393194916	-1.22183968	-5.110661275	-10.07030967	-0.140129122	-4.676153261	-8.85654092	-1.029229537	-5.095459737
P49233.Mole.	29.787	48.936	26.95	15.603	60.284	39.716	26.241	14.184	12.057	42	69	38	22	85	56	37	20	17	84.32624113	0.141376783	0.137981498	0.123120567	-0.112056738	-0.032765957	0.07	-0.149503546	0.096453901	0.120780142	0.060851064	0.088723404	0.093120567	0.870992908	4.189541518	-6.324048478	-11.87635906	3.791239191	-6.328745056	-11.33414994	3.814595405	-6.258255252	-11.01935477	3.999673872	-6.340172082	-11.34322467	5.521164444	-5.064031155	-10.69151558	4.189541655	-6.324034803
gi.46560472.gb.AAT00594.1..Mole.	22.772	45.215	25.413	6.601	42.904	57.096	35.314	16.172	19.142	69	137	77	20	130	173	107	49	58	74.32343234	0.142746312	0.158570168	0.443894389	-0.171716172	-0.229075908	-0.048250825	-0.032772277	0.172376238	-0.017491749	0.042805281	0.125643564	0.011914191	2.740132013	-1.273396777	-15.4275023	-19.29047739	-2.393877409	-15.4126527	-18.61451111	-2.353364664	-15.37337563	-18.08266313	-2.037079289	-15.45707404	-18.70089514	2.590528513	-14.53094065	-18.79731322	-1.27339541	-15.42736555
gi.1352229.sp.P49276.DEF6_DERFA.Mole.	35	55	45	5	65	35	20	5	15	7	11	9	1	13	7	4	1	3	112.5	-0.22663094	-0.229315736	0.16	-0.3795	-0.0265	-0.0745	-0.164	0.1645	0.0595	0.1555	0.3105	0.0535	0.423	-1.672020353	-2.103656643	-3.727471587	-1.76200426	-2.061617359	-3.06673525	-1.756754367	-2.04497994	-3.058934338	-1.702954483	-2.1322754	-3.736071217	-1.563061613	-2.064341107	-3.401426409	-1.672020353	-2.103656643
gi.6686524.emb.CAB64688.1..Mole.	42.342	58.559	40.541	3.604	59.459	40.541	27.027	8.108	18.919	47	65	45	4	66	45	30	9	21	89.18918919	0.225000027	0.206772004	0.315135135	-0.370630631	0.025495495	-0.050630631	-0.093873874	0.223153153	0.093783784	0.066306306	0.374234234	0.029009009	1.017387387	-9.141724851	-12.07681799	-14.01633306	-9.585507163	-12.03922731	-13.34591311	-9.565647259	-12.02061473	-13.16233538	-9.40247462	-12.10603171	-13.7805846	-7.985264172	-12.02216072	-13.76087895	-9.141724782	-12.07681115
gi.40764015.gb.AAR89637.1..Mole.	25	41.319	26.528	9.583	45.833	54.167	38.958	20.278	18.681	360	595	382	138	660	780	561	292	269	71.41666667	-0.032700724	-0.035526811	0.302708333	-0.168930556	-0.236659722	-0.124340278	0.0306875	0.132465278	-0.055659722	0.032756944	0.2318125	-0.037215278	2.256395833	57.22489471	-3.316210007	-34.43323841	51.7464763	-3.667457662	-34.28224126	52.00182021	-3.198667445	-28.23676425	53.89317492	-3.245161268	-27.08855815	73.72391534	0.874500106	-28.47495683	57.22489881	-3.315799749
gi.46560474.gb.AAT00595.1..Mole.	22.742	45.151	25.753	6.689	43.478	56.522	35.117	16.054	19.064	68	135	77	20	130	169	105	48	57	75.31772575	0.136360205	0.151524584	0.437424749	-0.174013378	-0.227826087	-0.046856187	-0.037458194	0.17264214	-0.013545151	0.046722408	0.12812709	0.011204013	2.639264214	-1.346987296	-15.42859213	-19.31914076	-2.436638705	-15.4133876	-18.64251963	-2.399041129	-15.37382241	-18.07951561	-2.104629001	-15.45776633	-18.69775008	2.499615641	-14.5323176	-18.83361172	-1.346986065	-15.42846905
gi.18955.emb.CAA41956.1..Mole.	36.111	59.722	29.861	8.333	61.111	38.889	20.833	11.806	9.028	52	86	43	12	88	56	30	17	13	78.61111111	0.077126019	0.073350441	0.126805556	-0.326805556	0.030486111	-0.016180556	0.023125	-0.035416667	0.104097222	-0.022361111	0.145694444	0.024166667	1.330277778	5.249815182	0.700405355	-9.560502308	4.927301077	0.59700878	-9.258868951	4.949078219	0.787516704	-8.727608171	5.112276923	0.704703436	-9.110355904	5.976822973	1.453008771	-6.010384001	5.249815798	0.700466894
gi.6715520.gb.AAF26449.1..Mole.	44.444	72.65	39.316	1.709	65.812	34.188	8.547	7.692	0.855	52	85	46	2	77	40	10	9	1	95.12820513	-0.013879131	-0.013906276	0.044102564	-0.556239316	0.103418803	0.061538462	0.096752137	0.086837607	0.173162393	-0.11957265	0.118717949	0.066239316	0.378547009	8.083013201	7.413093125	-2.36756344	8.037623321	7.313227943	-2.053366392	8.041894578	7.50397764	-1.479666015	8.073834246	7.417738525	-2.03905461	8.104736118	7.828479937	1.222284265	8.083013406	7.413113638
gi.198250343.gb.ACH85188.1..Mole.	38.621	54.483	39.31	8.276	62.069	37.931	14.483	10.345	4.138	56	79	57	12	90	55	21	15	6	103.0344828	0.273379122	0.271846733	0.044275862	-0.357034483	-0.091172414	-0.095448276	-0.048758621	0.139862069	0.208344828	-0.088413793	0.251586207	0.084482759	0.519517241	9.554224726	6.171022766	3.895561448	9.41816665	6.212389002	4.555685468	9.42342802	6.230173619	4.674127586	9.477247451	6.144830943	4.173616821	10.04278759	6.542349102	4.136031436	9.554225136	6.171063791
gi.18093969.emb.CAD20404.1..Mole.	49.811	67.17	46.792	8.302	66.415	33.585	18.491	9.057	9.434	132	178	124	22	176	89	49	24	25	81.20754717	-0.043500938	-0.037053034	0.136566038	-0.438679245	0.049962264	-0.036075472	-0.057358491	0.107924528	0.201886792	-0.137433962	0.523886792	0.04645283	0.342641509	2.33934951	-2.038437121	-5.940364753	1.818502653	-2.01630528	-5.320661711	1.841510557	-1.976681809	-4.73521118	2.026615089	-2.055994928	-4.8235796	3.787871911	-1.835408068	-5.61246136	2.339349579	-2.038430284
Q8L6K9.Mole.	29.114	47.468	28.481	14.557	52.532	47.468	31.013	15.19	15.823	46	75	45	23	83	75	49	24	25	83.98734177	-0.091487762	-0.090136528	0.215316456	-0.130189873	-0.145443038	0.080822785	-0.15056962	0.108481013	0.041772152	-0.028607595	0.208924051	-0.00221519	1.399177215	1.608899039	-7.447341666	-11.06398683	1.057266757	-7.411463921	-10.43103211	1.085902851	-7.390648295	-10.04334313	1.314766911	-7.468168538	-10.01395589	3.259568799	-6.624863951	-11.04957021	1.608899107	-7.447334829
gi.18093965.emb.CAD20402.1..Mole.	48.621	66.897	47.931	8.621	67.931	32.069	17.241	8.621	8.621	141	194	139	25	197	93	50	25	25	86.31034483	0.034150779	0.029994009	0.088931034	-0.445724138	0.029655172	-0.035034483	-0.062310345	0.108724138	0.206586207	-0.131896552	0.515103448	0.055689655	0.179344828	3.339330462	-1.040340645	-5.118193295	2.818482679	-1.018301142	-4.506203156	2.841493218	-0.978414259	-3.895238839	3.026610782	-1.056425523	-3.865856516	4.78784793	-0.837804019	-4.832566046	3.33933053	-1.040333807
gi.156938901.gb.ABU97472.1..Mole.	31.298	53.435	29.008	9.924	61.069	38.931	19.847	8.397	11.45	41	70	38	13	80	51	26	11	15	87.09923664	0.082600421	0.080170639	0.147862595	-0.210763359	-0.005267176	0.008854962	-0.169770992	0.157862595	0.094427481	0.021068702	0.079694656	0.07870229	0.852748092	-2.413504729	-6.914044427	-10.91482307	-2.76546047	-6.903915101	-10.33685433	-2.745220637	-6.851275245	-10.11776652	-2.582021933	-6.934088513	-10.50051426	-1.541874242	-6.461806639	-10.04161425	-2.413504592	-6.914030752
Q8NKB7.Mole.	29.839	50	31.452	13.71	57.258	42.742	19.355	8.065	11.29	37	62	39	17	71	53	24	10	14	83.46774194	0.054096362	0.054272603	0.10016129	-0.162983871	-0.131370968	0.014919355	-0.098709677	0.199516129	0.043951613	-0.023709677	0.18983871	0.006209677	1.0875	-2.487920291	-5.910391539	-8.145275103	-2.824198992	-5.871507746	-7.494016366	-2.804347559	-5.853742026	-7.392622574	-2.641155371	-5.937206222	-7.834245678	-1.74362695	-5.644530027	-7.915954875	-2.487920086	-5.910371026
gi.18772.emb.CAA45778.1..Mole.	28.571	53.456	29.032	10.599	54.378	45.622	26.267	11.982	14.286	62	116	63	23	118	99	57	26	31	88.47926267	0.09650836	0.106805628	0.132119816	-0.24483871	-0.07921659	0.048018433	-0.118341014	0.164884793	-0.014516129	-0.011059908	0.099631336	-0.074516129	1.55078341	-1.682962768	-7.130955755	-13.56659981	-2.451304287	-7.168206025	-13.06854247	-2.398368266	-7.061752372	-12.56220782	-1.994570351	-7.142515954	-13.00380389	-0.302641108	-6.667395701	-11.72993918	-1.682962016	-7.130880541
gi.18770.emb.CAA45777.1..Mole.	28.111	52.074	28.571	11.06	54.839	45.161	26.267	11.982	14.286	61	113	62	24	119	98	57	26	31	87.60368664	0.131640453	0.142688554	0.135576037	-0.228064516	-0.087096774	0.04437788	-0.113502304	0.147373272	-0.003410138	-0.005990783	0.094746544	-0.066866359	1.500967742	-1.681129727	-8.039632771	-14.63817735	-2.43400071	-8.076815399	-14.14563681	-2.383982776	-7.970365352	-13.63648119	-2.002051593	-8.050723516	-14.01920434	-0.19159353	-7.465471385	-12.81732206	-1.681129043	-8.039564395
P0C1B3.Mole.	34.269	58.517	27.655	13.828	57.114	42.886	18.236	7.415	10.822	171	292	138	69	285	214	91	37	54	77.23446894	0.061851574	0.055492918	0.096773547	-0.160220441	0.006693387	0.072024048	-0.118256513	0.156773547	0.017755511	-0.110901804	0.123907816	0.013046092	1.174769539	-12.54001643	-23.87706725	-36.39087324	-14.03355294	-23.9810437	-36.16952162	-13.90978635	-23.80278702	-35.30304362	-12.98082848	-23.85747959	-33.91944419	-10.55324624	-22.71612057	-33.80239119	-12.54001574	-23.87699888
gi.75114094.sp.Q647G9.1.CONG_ARAHY.Mole.	24.828	42.759	22.069	4.138	43.448	56.552	29.655	15.172	14.483	36	62	32	6	63	82	43	22	21	65.24137931	0.035061458	0.039289474	0.304	-0.238413793	-0.244137931	-0.068	0.223793103	0.080827586	-0.108413793	0.072275862	0.079448276	0.066965517	3.195448276	3.39320395	-1.375232847	-11.2873002	2.901414359	-1.480570424	-10.9697686	2.931939076	-1.290720058	-10.51210473	3.160737976	-1.374749578	-11.0714712	4.489139278	-0.725279788	-7.671393213	3.393205112	-1.375116607
P35082.Mole.	32.061	51.145	29.008	11.45	62.595	37.405	23.664	10.687	12.977	42	67	38	15	82	49	31	14	17	77.48091603	0.111231309	0.104336822	0.131221374	-0.197938931	-0.03351145	-0.032442748	-0.128244275	0.133435115	0.10648855	0.059389313	0.15351145	0.101832061	0.792900763	-1.262643068	-7.727766097	-11.86985104	-1.645313977	-7.717991294	-11.28504919	-1.625071509	-7.665088025	-11.04044759	-1.461879322	-7.748552221	-11.48207069	-0.137935084	-7.053380951	-10.98391724	-1.262642931	-7.727752422
gi.42558923.sp.Q8J1L4.1.DPP5_TRISH.Mole.	31.129	56.336	26.033	14.325	53.581	46.419	24.793	13.499	11.295	226	409	189	104	389	337	180	98	82	73.19559229	0.016515348	0.015659823	0.210096419	-0.116336088	-0.005619835	0.022121212	-0.127865014	0.16946281	0.071873278	-0.059449036	0.117796143	-0.037300275	1.567561983	23.00975565	-1.412143762	-9.834493031	20.91714196	-1.422508145	-9.244295928	21.07174386	-1.356699192	-7.893756357	22.24124229	-1.415200425	-7.098883599	27.07228491	0.823582434	-9.642024244	23.00975743	-1.411965983
gi.129641.sp.P15476.PAT1_SOLTU.Mole.	31.83	50.928	30.769	11.671	53.846	46.154	22.281	10.875	11.406	120	192	116	44	203	174	84	41	43	87.26790451	0.039088377	0.038708179	0.115596817	-0.22928382	-0.146472149	0.028488064	-0.073713528	0.162387268	0.040212202	-0.119655172	0.159681698	-0.020371353	1.264270557	2.767160097	-8.524011608	-14.32356251	1.799524412	-8.521769312	-13.76407513	1.85482693	-8.464523241	-13.1366407	2.280582801	-8.536579251	-12.81285449	5.239749431	-7.615184784	-13.7817366	2.767160849	-8.523936394
gi.886965.emb.CAA59339.1..Mole.	14.176	35.632	17.241	7.663	45.977	54.023	5.747	4.215	1.533	37	93	45	20	120	141	15	11	4	59.73180077	0.232971493	0.223995359	0.388199234	-0.134214559	-0.351072797	-0.349233716	0.006666667	-0.285517241	-0.009501916	0.000536398	0.120306513	0.181417625	1.986858238	7.219893682	2.926028205	-4.845146439	7.12890671	2.868145199	-4.43646445	7.132591556	3.006202729	-4.076165135	7.16453774	2.920614542	-4.576678358	7.672651135	3.670864716	-2.244647079	7.219893955	2.926055556
gi.5689673.emb.CAB52132.1..Mole.	31.206	50.355	33.333	13.475	53.191	46.809	17.73	14.184	3.546	44	71	47	19	75	66	25	20	5	106.4539007	0.010247656	0.010903798	-0.029574468	-0.306312057	-0.22751773	0.116241135	0.010496454	0.102269504	0.103829787	-0.188085106	0.096879433	-0.044113475	0.846808511	15.02273386	8.388071723	3.264654677	14.90155558	8.386888924	3.818601845	14.90740072	8.457102295	4.124931238	14.96122667	8.372410547	3.683295844	15.64907067	9.310748959	4.479539088	15.0227342	8.388105912
Q2YFE5.Mole.	20.548	43.836	25.114	15.068	56.621	43.379	26.027	14.155	11.872	45	96	55	33	124	95	57	31	26	76.57534247	-0.158674051	-0.164596058	0.081415525	-0.103333333	-0.212739726	-0.017762557	-0.047579909	0.065296804	0.015799087	0.001643836	0.08173516	-0.08173516	1.686210046	7.671234453	2.89761712	-3.813264033	7.010777991	2.875311523	-3.334748935	7.057694788	2.965435473	-2.773860531	7.417830916	2.892642932	-2.450081689	8.794735457	3.316461552	-2.566017248	7.671235273	2.897699172
gi.209979542.gb.ACJ04729.1..Mole.	37.143	65.238	23.81	9.524	55.238	44.762	24.762	10.476	14.286	78	137	50	20	116	94	52	22	30	64	0.149427453	0.144148173	0.161238095	-0.287285714	0.088333333	0.148142857	0.019142857	0.098142857	-0.046190476	-0.032285714	0.090571429	-0.038	1.54	-4.945393836	-12.61932663	-30.347411	-5.685138387	-12.85586959	-30.35267709	-5.632423585	-12.50749282	-29.2322375	-5.250485886	-12.58720006	-29.55608528	-3.471538586	-11.4070386	-23.86347467	-4.945393426	-12.61928561
gi.54306612.gb.AAV33460.1..Mole.	42.5	61.25	16.25	5	36.25	63.75	30	22.5	7.5	34	49	13	4	29	51	24	18	6	45.125	0.033407659	0.026010003	0.4365	-0.31825	-0.07075	-0.08175	0.13225	0.0185	0.133625	-0.34375	0.146625	-0.121875	3.73625	12.64229669	10.89311581	7.280540352	12.49044884	10.90585964	7.871607191	12.49900681	10.95753359	8.008631985	12.57469949	10.87243642	7.508123678	12.9698239	11.11959969	8.20057863	12.64229757	10.8932047
gi.1063270.dbj.BAA11251.1..Mole.	18.638	41.577	19.713	8.244	49.462	50.538	6.093	4.301	1.792	52	116	55	23	138	141	17	12	5	63.18996416	0.138348745	0.135189082	0.305268817	-0.180358423	-0.278494624	-0.274014337	-0.028136201	-0.211218638	0.013369176	-0.033655914	0.122437276	0.165448029	1.711433692	7.292983264	2.87939131	-5.650145536	7.171007749	2.806905378	-5.27699693	7.177800505	2.961965999	-4.903174186	7.231619936	2.876623323	-5.403684952	7.763464017	3.662340676	-2.708348577	7.292983674	2.879432336
gi.2465131.emb.CAA73036.1..Mole.	26.712	47.945	22.603	10.959	52.74	47.26	26.027	13.014	13.014	39	70	33	16	77	69	38	19	19	72.73972603	-0.143950966	-0.148918865	0.160616438	-0.203082192	-0.132191781	-0.009178082	-0.039452055	0.060684932	-0.000342466	-0.052054795	0.073356164	-0.050753425	1.783424658	2.433490629	-2.187706037	-9.348334429	2.034937915	-2.235198896	-8.899917304	2.053036547	-2.112805757	-8.442498294	2.194362003	-2.195864535	-8.825248485	3.606356035	-1.688661909	-7.164825256	2.433491176	-2.187651336
gi.9280360.gb.AAF86369.1..Mole.	27.333	52	16	16	47.333	52.667	31.333	20	11.333	41	78	24	24	71	79	47	30	17	46.86666667	0.066931981	0.057903235	0.376266667	-0.0034	-0.023866667	0.0518	-0.028466667	0.0576	0.0776	-0.0446	0.0172	-0.080066667	2.415	13.99982522	5.438253534	-1.034878564	13.53948028	5.418923562	-0.513832734	13.57472266	5.508826295	0.038468331	13.84730063	5.428542434	-0.22651637	15.00021928	6.511712014	0.402189618	13.99982563	5.43829456
gi.2460186.gb.AAB71865.1..Mole.	29.375	46.875	25.625	13.75	51.25	48.75	30	15.625	14.375	47	75	41	22	82	78	48	25	23	81.0625	-0.030689802	-0.02972855	0.2444375	-0.134	-0.1334375	0.0544375	-0.147375	0.121375	0.07325	-0.0395	0.1664375	-0.0295	1.3888125	4.554494569	-4.445666505	-7.873881467	4.079993663	-4.408772042	-7.2243808	4.099877282	-4.387788755	-6.811178993	4.26310205	-4.467998312	-6.958425242	6.227120619	-3.62210959	-7.815127815	4.554494637	-4.445659667
gi.169631.gb.AAA63457.1..Mole.	48.86	67.101	44.625	8.469	65.472	34.528	17.59	9.772	7.818	150	206	137	26	201	106	54	30	24	80.26058632	0.024029063	0.020106066	0.148469055	-0.409022801	0.047100977	-0.04029316	-0.054332248	0.129315961	0.221009772	-0.129120521	0.48742671	0.036644951	0.39276873	8.98796222	4.99983157	1.414982941	8.451689308	5.036065176	2.062087601	8.480357022	5.060041747	2.755942019	8.709234114	4.98382336	2.90308	10.24896698	5.1606503	1.294108388	8.987962288	4.999838408
gi.19847822.gb.AAK27264.1..Mole.	29.085	51.307	32.68	11.438	56.536	43.464	23.856	12.745	11.111	89	157	100	35	173	133	73	39	34	96.53594771	-0.036735483	-0.039125764	0.079803922	-0.267026144	-0.156372549	0.011339869	-0.13869281	0.126470588	0.059411765	-0.08245098	0.141143791	-0.007973856	0.999281046	8.365262073	-2.39611003	-7.04453425	7.566953022	-2.377091913	-6.423049424	7.616226909	-2.337115951	-5.831831245	7.998197189	-2.413568549	-5.861302171	10.33803352	-1.422563946	-6.731020814	8.36526262	-2.396055329
gi.451274.gb.AAB28566.1..Mole.	44	64	24	12	60	40	24	12	12	11	16	6	3	15	10	6	3	3	47.2	-0.246696126	-0.149973549	0.2376	-0.1924	0.2104	-0.1128	-0.172	0.1336	0.1028	-0.1192	0.2144	-0.0956	1.06	0.235215405	-0.106280188	-1.862378012	0.12976018	-0.06438648	-1.202518432	0.137933713	-0.047190319	-1.143689628	0.213613361	-0.133589341	-1.761948677	0.287576442	-0.068289313	-1.568930129	0.235215405	-0.106280188
P82242.Mole.	31.298	54.198	24.427	8.397	45.038	54.962	32.061	18.321	13.74	41	71	32	11	59	72	42	24	18	73.58778626	-0.227285864	-0.234831645	0.288320611	-0.260839695	-0.11740458	0.03129771	0.020763359	0.063282443	-0.026946565	-0.078091603	0.129007634	-0.005954198	2.214122137	7.716171395	1.078986359	-6.392421568	7.286564419	1.03144424	-5.932542695	7.313429267	1.155043399	-5.367425006	7.520367951	1.072070224	-5.809043194	8.803205778	1.90343309	-4.217643888	7.716171805	1.079027385
gi.3114480.pdb.1AHK..Mole.	27.132	57.364	32.558	7.752	54.264	45.736	28.682	15.504	13.178	35	74	42	10	70	59	37	20	17	94.41860465	-0.138523182	-0.161928097	0.175503876	-0.325503876	-0.07627907	0.070310078	-0.073410853	0.089069767	-0.032790698	0.00751938	0.061860465	0.004728682	1.354728682	4.362506155	-1.016195528	-8.272958862	3.901844719	-1.06380685	-7.804066086	3.937468444	-0.939735286	-7.2021485	4.210013839	-1.023273785	-7.761510056	5.15322368	-0.3052991	-6.072718286	4.362506292	-1.016181853
gi.169786740.gb.ACA79908.1..Mole.	29.936	52.229	29.299	8.917	54.777	45.223	29.299	13.376	15.924	47	82	46	14	86	71	46	21	25	82.61146497	-0.09229892	-0.093557041	0.242866242	-0.254267516	-0.106624204	-0.024140127	-0.177261146	0.149936306	0.050764331	-0.024649682	0.189299363	-0.030573248	1.167452229	-0.751017285	-5.895668135	-8.718393767	-1.271703249	-5.859131403	-8.051041701	-1.248895707	-5.837561065	-7.583990714	-1.063817239	-5.919477895	-7.907860618	0.74973744	-5.619547219	-8.630460891	-0.751017285	-5.895668135
gi.60418854.gb.AAX19854.1..Mole.	34.351	51.908	28.244	12.214	59.542	40.458	24.427	12.214	12.214	45	68	37	16	78	53	32	16	16	84.1221374	0.056803335	0.053453938	0.121374046	-0.183358779	0.000305344	0.023129771	-0.134274809	0.185572519	0.094351145	0.034732824	0.122137405	0.073816794	0.847480916	1.294607199	-5.641559606	-9.89954944	0.896352131	-5.631809637	-9.312760694	0.922433974	-5.578579122	-9.042644673	1.129372658	-5.661552297	-9.484262861	2.284833393	-4.860477816	-9.019773016	1.294607335	-5.64154593
gi.60418858.gb.AAX19856.1..Mole.	32.824	51.908	27.481	11.45	59.542	40.458	24.427	11.45	12.977	43	68	36	15	78	53	32	15	17	83.35877863	0.048749983	0.046155742	0.140687023	-0.185419847	-0.000305344	0.002977099	-0.152137405	0.17129771	0.077328244	0.053587786	0.110610687	0.063969466	0.914961832	-0.540896154	-6.731674999	-10.9005405	-0.969980367	-6.722272243	-10.31375523	-0.940980154	-6.669009812	-10.04363889	-0.712168223	-6.751737477	-10.48525462	0.414028988	-6.060238824	-10.02226861	-0.540896018	-6.731661324
gi.22726221.gb.AAN05083.1..Mole.	25.625	45.625	33.125	9.688	57.188	42.812	26.25	13.125	13.125	82	146	106	31	183	137	84	42	42	96.65625	-0.021146216	-0.023347169	0.11371875	-0.24796875	-0.2035	-0.04071875	-0.04028125	0.06771875	0.05065625	0.01134375	0.139	0.02846875	1.49228125	4.877116973	-6.708496891	-15.20119721	3.970616109	-6.762575671	-14.77655437	4.017910853	-6.638622615	-14.19990489	4.378027432	-6.71336794	-14.05275217	7.447189293	-5.645390536	-13.21167506	4.877118341	-6.708360138
gi.85701214.sp.P0C0Y3.1.PROF_FRAAN.Mole.	32.061	52.672	29.771	8.397	61.832	38.168	20.611	8.397	12.214	42	69	39	11	81	50	27	11	16	90.76335878	0.09184626	0.088813825	0.10648855	-0.255038168	-0.028015267	-0.061832061	-0.15870229	0.148244275	0.084274809	0.013664122	0.105114504	0.088778626	0.77648855	-3.156258207	-7.002972229	-10.91680112	-3.523571855	-6.993052381	-10.33816657	-3.503332305	-6.940440835	-10.12190005	-3.340133601	-7.023254103	-10.50464778	-2.263334764	-6.659424339	-10.04508723	-3.156258002	-7.002951716
gi.7766863.pdb.1EW3.A.Mole.	17.61	42.767	27.044	14.465	50.314	49.686	32.704	13.208	19.497	28	68	43	23	80	79	52	21	31	87.54716981	-0.082690817	-0.101044975	0.124968553	-0.121132075	-0.266855346	0.070062893	-0.128616352	0.153333333	-0.121698113	0.033459119	0.127232704	-0.094528302	2.041823899	-6.126826243	-11.07521926	-15.29759672	-6.817336771	-11.06935274	-14.71960836	-6.779575526	-11.0154025	-14.39269872	-6.485117786	-11.09478992	-14.59880559	-4.51736656	-10.83086631	-14.51740202	-6.126825628	-11.07515772
gi.288557438.emb.CAX32966.1..Mole.	33.028	51.376	33.028	12.844	55.963	44.037	31.193	14.679	16.514	36	56	36	14	61	48	34	16	18	78.0733945	-0.171988421	-0.185502901	0.106146789	-0.250733945	-0.06266055	0.03587156	-0.028899083	0.167798165	-0.066422018	0.050917431	0.276055046	-0.1	1.163211009	-0.195567136	-4.097457864	-9.428772421	-0.655795875	-4.116572665	-8.883078522	-0.623478353	-4.027350532	-8.393212698	-0.372819238	-4.112436398	-9.070327455	0.619617805	-3.67930557	-7.856572541	-0.195567068	-4.097451026
gi.520.emb.CAA32835.1..Mole.	25.281	44.944	37.079	6.18	55.618	44.382	26.966	11.798	15.169	45	80	66	11	99	79	48	21	27	109.1011236	0.020977718	0.024098806	0.063595506	-0.361460674	-0.237078652	-0.082977528	0.011235955	0.054438202	-0.08011236	-0.01	0.143932584	0.023426966	1.048988764	-2.700073627	-8.226859599	-16.31788877	-3.299003597	-8.290814089	-15.88895251	-3.266100514	-8.148984721	-15.19414949	-3.015415334	-8.231466876	-15.63576276	-1.218456648	-7.685847608	-13.83678182	-2.700073422	-8.226839086
gi.2129812.pir..S65479.Mole.	24.828	45.517	20	9.655	49.655	50.345	22.759	13.793	8.966	36	66	29	14	72	73	33	20	13	59.17241379	-0.07606179	-0.074394639	0.315862069	-0.16137931	-0.142137931	-0.143310345	0.059034483	-0.104689655	0.025448276	0.021034483	0.095448276	0.086275862	2.099862069	8.16361538	1.073543788	-7.655114983	7.87236482	0.999160974	-7.261682766	7.887925577	1.155606096	-6.763111418	8.007351721	1.069698095	-7.381365552	9.160883644	2.082617501	-4.713762622	8.163615858	1.073591651
gi.2129814.pir..S65481.Mole.	25.517	47.586	20	8.966	51.034	48.966	21.379	13.103	8.276	37	69	29	13	74	71	31	19	12	58.48275862	-0.070449458	-0.067790274	0.316344828	-0.182896552	-0.114896552	-0.15862069	0.035517241	-0.107034483	0.035172414	0.021103448	0.098896552	0.076758621	1.891103448	8.088180815	1.980031152	-6.715442794	7.812288518	1.905893315	-6.319369698	7.827855111	2.062921882	-5.764128202	7.947281255	1.977013882	-6.382382335	8.958909312	2.877929285	-3.790874842	8.088181157	1.98006534
gi.2129815.pir..S65482.Mole.	24.138	45.517	20	9.655	49.655	50.345	23.448	14.483	8.966	35	66	29	14	72	73	34	21	13	59.17241379	-0.096668044	-0.094499919	0.317310345	-0.171172414	-0.150551724	-0.152482759	0.053310345	-0.126275862	0.024344828	0.011793103	0.093862069	0.069793103	2.041793103	9.163609155	2.072921532	-6.715422842	8.872358951	1.998574218	-6.318683936	8.887925261	2.155574474	-5.766263728	9.007351405	2.069666473	-6.384517861	10.16087578	3.081831603	-3.789336629	9.163609566	2.072962558
gi.2129817.pir..S65447.Mole.	26.772	46.457	21.26	7.874	51.969	48.031	19.685	15.748	3.937	34	59	27	10	66	61	25	20	5	61.41732283	-0.078531782	-0.076400899	0.306377953	-0.227480315	-0.139370079	-0.189527559	0.104015748	-0.16007874	0.118661417	0.000629921	0.108976378	0.08503937	1.835433071	15.38756787	9.972070085	1.283478585	15.29653731	9.900107338	1.680241382	15.29751178	10.05694801	2.232659993	15.30757168	9.969812457	1.614393569	16.02385761	10.86661966	4.208012914	15.38756828	9.972111111
O24650.Mole.	31.298	50.382	28.244	11.45	62.595	37.405	23.664	10.687	12.977	41	66	37	15	82	49	31	14	17	78.16793893	0.085796876	0.082277961	0.12389313	-0.195496183	-0.037633588	-0.03610687	-0.14740458	0.132977099	0.098931298	0.073587786	0.150152672	0.112977099	0.774122137	-1.262643068	-7.727766097	-11.86985104	-1.645313977	-7.717991294	-11.28504919	-1.625071509	-7.665088025	-11.04044759	-1.461879322	-7.748552221	-11.48207069	-0.137935084	-7.053380951	-10.98391724	-1.262642931	-7.727752422
gi.34851176.gb.AAP15200.1..Mole.	32.824	53.435	30.534	9.16	62.595	37.405	19.847	8.397	11.45	43	70	40	12	82	49	26	11	15	88.6259542	0.085928911	0.082319885	0.122900763	-0.237175573	-0.003282443	-0.007938931	-0.149847328	0.169312977	0.099083969	0.04389313	0.105038168	0.095877863	0.731526718	-2.506254704	-6.915242018	-10.91483508	-2.873681616	-6.90524374	-10.33686765	-2.850523413	-6.852571966	-10.11777952	-2.665451462	-6.935139724	-10.50052479	-1.691218224	-6.463959947	-10.04163588	-2.506254567	-6.915228343
gi.34851174.gb.AAP15199.1..Mole.	32.061	48.855	31.298	9.924	62.595	37.405	22.137	9.924	12.214	42	64	41	13	82	49	29	13	16	90.91603053	0.094271654	0.093704386	0.094885496	-0.235419847	-0.039694656	-0.010687023	-0.135801527	0.165725191	0.084580153	0.073740458	0.129618321	0.094351145	0.678625954	-1.430821483	-6.821864068	-10.870882	-1.813605589	-6.812004146	-10.28607928	-1.790444752	-6.75906896	-10.04147737	-1.605379316	-6.842287646	-10.48309802	-0.489245636	-6.259446577	-9.986476075	-1.430821346	-6.821850393
gi.33325115.gb.AAQ08190.1..Mole.	30.303	50.758	23.485	10.606	53.03	46.97	25.758	13.636	12.121	40	67	31	14	70	62	34	18	16	73.10606061	-0.094207545	-0.095552787	0.138409091	-0.221590909	-0.088257576	0.015378788	-0.009015152	0.116666667	0.014469697	-0.092727273	0.069621212	-0.078484848	1.698712121	4.118134039	0.716302468	-6.379035707	3.781126562	0.669603561	-5.929291411	3.796309742	0.792256506	-5.443537646	3.91576195	0.708952217	-5.826290295	5.07322342	1.102886514	-4.204691595	4.118134518	0.716350332
gi.34851178.gb.AAP15201.1..Mole.	31.298	51.145	29.771	9.924	64.122	35.878	19.847	8.397	11.45	41	67	39	13	84	47	26	11	15	87.86259542	0.100680921	0.097954965	0.093129771	-0.229694656	-0.024961832	-0.019618321	-0.162824427	0.152137405	0.111603053	0.046335878	0.098549618	0.090458015	0.607251908	-2.320754754	-6.912846836	-10.91481106	-2.657239324	-6.902586463	-10.33684102	-2.639917861	-6.849978523	-10.11775353	-2.498592405	-6.933037302	-10.50050372	-1.392530259	-6.459653331	-10.04159263	-2.320754617	-6.91283316
gi.33325111.gb.AAQ08188.1..Mole.	30.303	50.758	23.485	10.606	52.273	47.727	26.515	14.394	12.121	40	67	31	14	69	63	35	19	16	73.10606061	-0.105830783	-0.107942998	0.1525	-0.223030303	-0.089924242	0.021439394	-0.005454545	0.114318182	0.017651515	-0.091439394	0.06280303	-0.069090909	1.732954545	5.027232892	0.808005257	-6.30444915	4.690225982	0.761363066	-5.849854735	4.705409163	0.884016011	-5.36410097	4.824854855	0.800060794	-5.805728991	6.034946916	1.304645524	-4.111276912	5.02723337	0.80805312
gi.123062.sp.P02877.2.HEVE_HEVBR.Mole.	41.176	64.706	22.549	12.255	55.392	44.608	17.157	8.824	8.333	84	132	46	25	113	91	35	18	17	63.52941176	0.020365895	0.017675134	0.154460784	-0.162254902	0.180392157	0.13627451	0.03122549	0.193676471	0.030245098	-0.05504902	0.071372549	0.030637255	1.359117647	2.174309678	-4.358919937	-19.03553585	1.696738707	-4.535341057	-18.91957194	1.736998809	-4.257282121	-18.07708537	2.031456549	-4.336669543	-18.28319225	2.964656871	-3.199437624	-13.88896684	2.17431002	-4.358885749
gi.8453086.gb.AAF75225.1.AF208981_1.Mole.	24.101	37.421	34.249	3.805	40.381	59.619	39.746	19.873	19.873	114	177	162	18	191	282	188	94	94	88.68921776	-0.16074822	-0.190986151	0.388816068	-0.256300211	-0.378498943	-0.12832981	0.137463002	0.164143763	-0.066046512	0.024651163	0.243530655	0.052621564	3.082029598	12.23619242	-9.107150138	-14.09769736	10.36170235	-9.101501604	-13.39206183	10.44018871	-9.05833109	-12.52534259	11.04085237	-9.13623415	-12.90804117	18.18320157	-7.85379368	-13.79113359	12.23619556	-9.106835607
Q6VT83.Mole.	29.936	52.866	28.662	8.917	54.14	45.86	29.299	13.376	15.924	47	83	45	14	85	72	46	21	25	83.82165605	-0.090559328	-0.091566685	0.244140127	-0.244904459	-0.097961783	-0.01566879	-0.185031847	0.152611465	0.047133758	-0.03955414	0.164140127	-0.029044586	1.270955414	-0.84377214	-5.897353296	-8.762338904	-1.379929988	-5.861018734	-8.101157617	-1.354206995	-5.839708201	-7.662441385	-1.147248763	-5.920728593	-7.92743346	0.600387338	-5.62231158	-8.684104101	-0.843772072	-5.897346458
gi.219806586.dbj.BAH10148.1..Mole.	22.535	37.676	29.577	2.465	36.268	63.732	45.07	17.254	27.817	64	107	84	7	103	181	128	49	79	78.13380282	-0.083627031	-0.096080625	0.487394366	-0.234225352	-0.36693662	-0.142957746	0.073556338	0.171901408	-0.190950704	0.028274648	0.263098592	0.008697183	3.372464789	-18.79324566	-30.03551356	-33.77640527	-20.34454288	-30.0262144	-33.10730219	-20.28358602	-29.98516175	-32.42519054	-19.81416184	-30.06453787	-32.80790386	-14.14162328	-29.89152907	-33.40869405	-18.79324423	-30.03536997
gi.219806588.dbj.BAH10149.1..Mole.	22.887	38.028	30.282	2.817	37.324	62.676	44.014	16.197	27.817	65	108	86	8	106	178	125	46	79	80.56338028	-0.095684401	-0.109128764	0.477147887	-0.229471831	-0.35028169	-0.125387324	0.057852113	0.175809859	-0.19165493	0.034753521	0.261091549	0.007605634	3.211478873	-21.88600328	-33.03747485	-36.84700783	-23.45277244	-33.02838352	-36.18476012	-23.38889636	-32.98721402	-35.49418429	-22.89759242	-33.0656937	-35.81801978	-17.29097697	-32.89465138	-36.49662776	-21.88600205	-33.03735177
gi.55859470.emb.CAI05850.1..Mole.	28.082	58.219	37.671	6.849	57.534	42.466	26.027	14.384	11.644	41	85	55	10	84	62	38	21	17	105.4794521	-0.053328209	-0.064069347	0.095273973	-0.387876712	-0.10239726	0.068356164	-0.047876712	0.090479452	-0.014589041	-0.002876712	0.091986301	0.032808219	0.999246575	5.361994114	-0.065032074	-8.210862317	4.901172999	-0.126927014	-7.779710856	4.9369921	0.014699169	-7.107600013	5.209544011	-0.068188403	-7.608086198	6.153109709	0.68340296	-5.701913881	5.36199425	-0.065018399
gi.37548637.gb.AAN11300.1..Mole.	28.39	55.508	28.39	12.288	53.814	46.186	27.119	11.864	15.254	67	131	67	29	127	109	64	28	36	82.16101695	0.041011227	0.042711741	0.182966102	-0.195847458	-0.075381356	0.062966102	-0.178347458	0.178940678	-0.006949153	-0.043177966	0.118220339	-0.042881356	1.294067797	-4.21529778	-12.71110958	-17.51952675	-5.075422994	-12.70688934	-16.92150947	-5.020123198	-12.6499153	-16.31971103	-4.594432486	-12.72848059	-16.58467853	-2.365340214	-12.02789506	-16.79231421	-4.215297644	-12.71109591
gi.118197955.gb.ABK78766.1..Mole.	34.006	60.807	25.072	11.816	51.585	48.415	21.326	11.239	10.086	118	211	87	41	179	168	74	39	35	70.51873199	0.003194128	0.003003488	0.232536023	-0.162478386	0.015706052	0.127348703	-0.072132565	0.224841499	0.058933718	-0.09925072	0.039827089	0.029596542	1.711123919	6.608485736	-7.321233101	-16.7716793	5.701034191	-7.388861806	-16.37402178	5.768949612	-7.247459364	-15.75845537	6.282159379	-7.322438899	-15.78791155	8.528512074	-5.685165852	-14.38151302	6.608486625	-7.321144212
P35760.Mole.	25	49.51	22.059	13.725	50	50	26.471	17.157	9.314	51	101	45	28	102	102	54	35	19	63.03921569	0.004053555	0.003974698	0.258333333	-0.059215686	-0.112205882	0.012843137	0.050784314	0.1075	0.036470588	-0.03377451	0.062892157	-0.004068627	1.90245098	17.8832387	10.06671407	-0.086846707	17.45342357	9.990320149	0.282135223	17.47778771	10.15168737	1.248419551	17.66291179	10.07432703	1.336677244	19.15417878	11.07595034	2.509293085	17.88323897	10.06674143
P40918.Mole.	31.571	53.033	28.149	7.154	49.611	50.389	29.238	13.375	15.863	203	341	181	46	319	324	188	86	102	78.16485226	-0.013425448	-0.013872396	0.293810264	-0.258553655	-0.103001555	-0.013312597	-0.096049767	0.1981493	0.014214619	-0.03903577	0.158958009	-0.027511664	1.950217729	-3.647303357	-21.57875828	-28.53279089	-5.907987857	-21.60577146	-27.91421173	-5.779470503	-21.52415376	-26.63515714	-4.806922529	-21.59397757	-26.6645617	1.719222203	-20.69824491	-27.75289163	-3.647301238	-21.57854631
Q9FS79.Mole.	34.387	58.893	36.759	7.51	60.079	39.921	20.553	9.881	10.672	87	149	93	19	152	101	52	25	27	95.13833992	0.00371093	0.00396772	0.108656126	-0.328379447	-0.042450593	-0.054940711	-0.087628458	0.190513834	0.086284585	-0.02687747	0.221897233	0.091818182	0.808656126	1.67242868	-4.07892907	-9.820849335	1.135861627	-4.099588632	-9.284600334	1.156511875	-4.009873794	-8.735122154	1.319704063	-4.09333799	-9.176745258	3.379218852	-3.647571404	-8.340691339	1.672429159	-4.078881206
gi.56550550.dbj.BAD77932.1..Mole.	46.263	66.192	24.199	12.456	58.007	41.993	10.676	4.626	6.05	130	186	68	35	163	118	30	13	17	61.49466192	0.005973679	0.004855844	0.128220641	-0.194412811	0.1886121	0.176014235	-0.00088968	0.237188612	0.091316726	-0.099039146	0.161601423	0.020569395	0.980320285	-2.273915348	-7.635521127	-24.08403023	-2.689924174	-7.840303223	-24.07156152	-2.660957056	-7.528288055	-23.18792357	-2.453953212	-7.604751952	-23.04078805	-1.361646109	-6.617334498	-18.36177408	-2.273915075	-7.635493776
gi.3643813.gb.AAC61261.1..Mole.	44.496	63.934	25.527	11.007	50.82	49.18	19.204	11.475	7.728	190	273	109	47	217	210	82	49	33	64.91803279	-0.085671284	-0.066994987	0.204215457	-0.241873536	0.065737705	-0.018688525	-0.041709602	0.145362998	0.108852459	-0.240960187	0.192833724	0.026323185	1.613208431	18.46181056	4.724806226	-3.948022725	17.6161773	4.672186829	-3.508799925	17.6780604	4.795951126	-2.966126506	18.14752368	4.72048057	-2.9955876	20.34679288	6.322637137	-1.891523033	18.46181213	4.724963491
gi.20141714.sp.P30941.2.SPI7_SOLTU.Mole.	33.937	57.466	28.054	11.765	57.466	42.534	16.742	9.05	7.692	75	127	62	26	127	94	37	20	17	89.45701357	0.009691384	0.009761827	0.024298643	-0.257918552	-0.013755656	0.067375566	-0.076877828	0.170678733	0.04081448	-0.080769231	0.081538462	-0.060497738	0.883755656	4.450538698	0.701959024	-8.252920736	3.974084454	0.625421649	-7.879339672	4.013005628	0.783467478	-7.250375549	4.307456851	0.703429127	-7.515357791	5.080210288	1.266986486	-5.459719544	4.450539109	0.70200005
gi.188572341.gb.ACD65080.1..Mole.	22.881	53.39	13.559	17.797	42.373	57.627	35.593	16.102	19.492	27	63	16	21	50	68	42	19	23	41.3559322	-0.091491797	-0.085165882	0.42279661	0.030677966	-0.052288136	0.177881356	-0.150254237	0.10220339	-0.086355932	-0.021016949	0.017542373	-0.161440678	3.026101695	-2.099371218	-8.726952812	-12.90448884	-2.713430032	-8.719606584	-12.31505251	-2.666920733	-8.666265892	-12.05621941	-2.306869313	-8.747520495	-12.49782039	-1.040516867	-8.054284818	-12.02620461	-2.099370807	-8.726911786
gi.188572343.gb.ACD65081.1..Mole.	33.846	53.231	25.231	12.615	51.385	48.615	25.231	12.308	12.923	110	173	82	41	167	158	82	40	42	75.32307692	-0.047804537	-0.046408911	0.151846154	-0.175169231	-0.044646154	0.064923077	-0.068338462	0.207230769	0.0044	-0.073446154	0.108184615	-0.009353846	1.674892308	1.76969115	-11.44142963	-19.72213352	0.723952673	-11.49639538	-19.27306097	0.797511243	-11.37230524	-18.71063726	1.354447959	-11.44874654	-18.91671464	3.98829832	-10.05605833	-17.61661583	1.769692244	-11.44132022
P12549.Mole.	37.888	60.87	42.857	11.18	60.248	39.752	18.012	9.317	8.696	61	98	69	18	97	64	29	15	14	101.3664596	0.167562109	0.176865477	0.041055901	-0.326459627	-0.045714286	0.069130435	-0.054968944	0.231428571	0.08621118	-0.071614907	0.278509317	0.026956522	0.669689441	2.235176032	-1.86897534	-4.923746768	1.867797503	-1.844418233	-4.291038955	1.893686039	-1.808535546	-4.071244981	2.10061169	-1.892810577	-4.630613911	2.919306548	-1.457183469	-4.347532857	2.235176306	-1.868947989
gi.6940772.gb.AAF31759.1.AF121776_1.Mole.	44	66.222	28.444	10.222	59.111	40.889	15.556	7.111	8.444	99	149	64	23	133	92	35	16	19	66.04444444	-0.115712675	-0.100505915	0.118177778	-0.278755556	0.150222222	0.086311111	0.029244444	0.121733333	0.035644444	-0.089466667	0.194844444	0.002844444	1.113644444	-1.315401993	-4.770915277	-20.08166041	-1.854791289	-4.962350064	-20.00630755	-1.808496436	-4.666409263	-19.0681133	-1.470279169	-4.74400381	-19.15646452	-0.700506884	-4.013174547	-14.6573604	-1.315401651	-4.770881089
gi.159163254.pdb.1W2Q.A.Mole.	24.409	42.52	13.386	3.937	39.37	60.63	31.496	14.961	16.535	31	54	17	5	50	77	40	19	21	44.48818898	-0.079897814	-0.084301391	0.428897638	-0.164330709	-0.192047244	-0.08519685	0.221181102	0.058188976	-0.142677165	0.104330709	0.050944882	0.047795276	3.79503937	0.484116303	-3.46581581	-13.25664677	-0.007673566	-3.57118117	-12.94177048	0.022848799	-3.381565905	-12.50679911	0.251647699	-3.465595426	-13.06616559	1.527429863	-2.925631848	-9.634613301	0.484117397	-3.465706408
gi.51093375.gb.AAT95009.1..Mole.	28.319	50.885	26.549	11.504	54.425	45.575	23.009	14.602	8.407	64	115	60	26	123	103	52	33	19	78.89380531	0.039589139	0.040443182	0.176460177	-0.165221239	-0.093451327	0.023495575	-0.002699115	0.126504425	0.074469027	-0.021681416	0.076637168	0.039380531	1.37579646	15.88510802	7.161662664	-2.817045866	15.47076442	7.085435531	-2.445643749	15.49219937	7.245688876	-1.584236175	15.65543717	7.166781175	-1.613731681	17.26527208	8.282443456	-0.154214504	15.88510836	7.161696852
gi.51093377.gb.AAT95010.1..Mole.	28.194	49.78	25.991	11.454	51.982	48.018	22.467	14.978	7.489	64	113	59	26	118	109	51	34	17	79.82378855	0.027033542	0.028108808	0.166651982	-0.168017621	-0.118237885	0.046255507	0.045198238	0.137356828	0.050704846	-0.061585903	0.056123348	0.02876652	1.424185022	18.82967479	10.06519716	-1.544682541	18.49214236	9.961335013	-1.239722537	18.50521323	10.15663016	-0.235108117	18.60283129	10.07698592	-0.264610998	20.23259004	11.26201088	1.770213112	18.82967506	10.06522451
gi.51093373.gb.AAT95008.1..Mole.	31.503	54.913	28.613	14.74	56.647	43.353	18.497	11.561	6.936	109	190	99	51	196	150	64	40	24	79.19075145	0.01105735	0.011271255	0.059942197	-0.186156069	-0.065520231	0.098641618	-0.015289017	0.115924855	0.053786127	-0.079566474	0.123034682	-0.008988439	1.146820809	17.69903388	6.145496662	-9.084711788	17.08317296	5.981437833	-8.94065007	17.12910726	6.245288789	-7.850783336	17.46735711	6.170948882	-7.644757694	19.15628962	7.820204568	-4.477057457	17.69903456	6.145565039
gi.541779.emb.CAA85732.1..Mole.	41.176	63.348	25.792	9.955	51.584	48.416	16.742	9.05	7.692	91	140	57	22	114	107	37	20	17	71.85520362	-0.150492021	-0.123245098	0.161809955	-0.276244344	0.016832579	-0.023755656	-0.06199095	0.108371041	0.060316742	-0.253122172	0.183574661	0.02760181	1.252714932	4.82485856	-0.060334858	-6.970637949	4.426236364	-0.09364985	-6.507633097	4.449987749	0.012391084	-6.009887697	4.635092281	-0.066922035	-6.098256116	5.788913767	0.505229003	-5.228834114	4.824858902	-0.06030067
gi.7489342.pir..T31427.Mole.	33.083	48.12	29.323	9.023	64.662	35.338	21.805	9.774	12.03	44	64	39	12	86	47	29	13	16	80.7518797	0.06597509	0.063475097	0.096992481	-0.234360902	-0.023533835	-0.08406015	-0.095864662	0.172255639	0.10481203	0.104661654	0.162406015	0.081353383	0.616165414	-1.064010612	-5.049646044	-9.767825316	-1.416011275	-5.053729834	-9.213923847	-1.398489167	-4.983040452	-8.873615526	-1.257170227	-5.066750158	-9.315241088	-0.114092615	-4.667356866	-8.568017025	-1.064010475	-5.049632369
gi.39841264.gb.AAR31142.1..Mole.	24.742	49.485	22.68	11.34	50.515	49.485	29.897	16.495	13.402	24	48	22	11	49	48	29	16	13	69.17525773	-0.073892893	-0.074378173	0.243505155	-0.165773196	-0.153814433	-0.12556701	-0.117628866	0.115154639	0.044123711	-0.054226804	0.130103093	-0.071340206	1.780721649	4.714898006	1.999981484	-0.184002498	4.440393262	2.03972127	0.489554551	4.451505112	2.058943402	0.741208817	4.549064524	1.973440819	0.181827596	5.502434441	2.157617889	0.032672933	4.71489828	2.000008834
Q9UW02.Mole.	27.358	51.887	33.019	9.434	54.717	45.283	23.585	10.377	13.208	29	55	35	10	58	48	25	11	14	95.66037736	-0.095991177	-0.109655272	0.086226415	-0.293773585	-0.139245283	0.009056604	-0.104339623	0.167264151	-0.055943396	-0.045283019	0.144245283	-0.033207547	1.13245283	-1.307100644	-3.187330279	-6.78903765	-1.643696074	-3.176751356	-6.19055438	-1.623448336	-3.123321263	-5.894925211	-1.460269181	-3.208087315	-6.454299057	-0.667249747	-3.065435818	-5.891294894	-1.307100507	-3.187316604
gi.218203826.gb.ACK76296.1..Mole.	32.258	55.914	28.315	8.602	54.122	45.878	21.864	11.47	10.394	90	156	79	24	151	128	61	32	29	90.78853047	0.060890196	0.062102057	0.119713262	-0.282150538	-0.04655914	0.026415771	-0.094050179	0.158172043	0.012867384	-0.079103943	0.063010753	-0.000824373	1.276057348	5.523225759	-1.058805322	-9.855450591	4.738865755	-1.124739502	-9.445662566	4.800958743	-0.981970592	-8.691242715	5.270415499	-1.058092075	-8.77957918	6.691964124	-0.306803905	-7.498231676	5.523226375	-1.058743783
Q0EEK4.Mole.	31.712	52.335	27.626	10.7	54.28	45.72	22.568	14.786	7.782	163	269	142	55	279	235	116	76	40	80.11673152	0.019193364	0.019993489	0.151906615	-0.225058366	-0.058968872	0.059766537	0.01422179	0.149785992	0.073579767	-0.035311284	0.068677043	-0.00459144	1.445817121	39.06993706	20.42313544	-0.453110947	38.08362971	20.16972611	-0.458708102	38.15411437	20.54227306	1.352965798	38.66733066	20.46794445	1.382384991	41.57522123	22.99389514	6.072603761	39.06993849	20.42327903
gi.15233841.ref.NP_195553.1..Mole.	37.358	58.491	31.321	11.698	58.491	41.509	19.245	11.321	7.925	99	155	83	31	155	110	51	30	21	81.73584906	0.071138594	0.069229084	0.070264151	-0.243207547	0.00490566	0.049849057	0.005962264	0.169698113	0.078943396	-0.046981132	0.182075472	0.017509434	1.124301887	10.65662113	3.880945782	-7.27784497	10.08747249	3.774634423	-6.98611817	10.13261974	3.96771177	-6.230873329	10.47084352	3.890768152	-6.260349171	11.62742666	4.852925252	-3.897323899	10.65662188	3.881020996
gi.100834.pir..S16031.Mole.	35.119	55.952	33.333	8.929	64.881	35.119	14.881	8.333	6.548	59	94	56	15	109	59	25	14	11	95.23809524	0.014455874	0.014244284	-0.023988095	-0.350535714	-0.006785714	-0.036011905	0.036428571	-0.023154762	0.097440476	-0.044761905	0.128333333	0.031666667	0.661845238	4.285292583	0.513185448	-11.27076525	4.039588451	0.382033859	-11.04638613	4.052993613	0.606793343	-10.44845986	4.150579089	0.523894471	-10.7723396	4.982429378	1.232011036	-7.064511558	4.28529313	0.513240149
gi.218203828.gb.ACK76297.1..Mole.	32.258	55.914	28.315	8.602	54.122	45.878	21.864	11.111	10.753	90	156	79	24	151	128	61	31	30	90.78853047	0.056058047	0.056814495	0.127060932	-0.277921147	-0.044659498	0.021577061	-0.109354839	0.162258065	0.010215054	-0.073333333	0.069390681	0.004157706	1.251111111	3.597314352	-3.010274903	-11.02078118	2.782284457	-3.062314991	-10.57678608	2.847103357	-2.93677706	-9.864224091	3.33843336	-3.012653033	-9.952558098	4.782973305	-2.295893914	-8.997222675	3.597314899	-3.010220202
gi.56417504.gb.AAV90693.1..Mole.	36.531	60.517	17.712	3.69	42.435	57.565	38.007	10.332	27.675	99	164	48	10	115	156	103	28	75	46.45756458	0.112826599	0.096915788	0.628228782	-0.176162362	0.100073801	0.023948339	-0.16199262	0.259077491	-0.105571956	0.103099631	0.193800738	-0.014870849	2.736051661	-37.66447492	-48.15450957	-54.79285478	-39.34063264	-48.20301604	-54.27486491	-39.24389274	-48.09325134	-53.49363859	-38.51200262	-48.17098319	-53.99407315	-33.93340822	-47.76466422	-53.01634069	-37.66447465	-48.15448222
gi.116174182.emb.CAL59819.1..Mole.	19.195	39.628	24.458	15.48	50.155	49.845	30.65	18.576	12.074	62	128	79	50	162	161	99	60	39	84.17956656	-0.031269555	-0.034703863	0.130835913	-0.077863777	-0.23504644	0.001671827	-0.040866873	0.126408669	0.000247678	-0.048544892	0.016037152	-0.091114551	1.724179567	25.19905702	11.64771661	3.77204	24.35442421	11.62334502	4.306812574	24.39847797	11.7189687	5.403490177	24.73672131	11.64397787	5.550640448	27.76102376	12.96031503	4.923170889	25.19905784	11.64779866
Q01940.Mole.	33.143	57.429	27.143	13.143	52.857	47.143	21.429	12	9.429	116	201	95	46	185	165	75	42	33	71.62857143	0.032664737	0.030607455	0.216485714	-0.152828571	-0.046171429	0.044428571	-0.088085714	0.201457143	0.096857143	-0.081257143	0.1636	-0.041714286	1.605257143	12.10297247	3.462089481	-0.409029007	11.27376568	3.495027506	0.234802787	11.33159761	3.517374737	0.73890094	11.77920718	3.443611454	0.886063501	13.72639488	4.173545739	-0.476563262	12.10297343	3.462185208
gi.190613911.gb.ACE80959.1..Mole.	44.715	65.854	23.577	9.756	57.724	42.276	15.447	8.943	6.504	110	162	58	24	142	104	38	22	16	59.59349593	-0.035037705	-0.02801265	0.144512195	-0.309186992	0.155203252	0.028739837	-0.010731707	0.057113821	0.082195122	-0.152073171	0.157886179	-0.074227642	1.069715447	7.278332302	4.223999075	-11.11845373	6.8004905	4.033583831	-11.02146881	6.843882793	4.331073188	-9.930192159	7.160213781	4.251931276	-10.13629657	7.728073992	4.979132143	-5.705334486	7.278332644	4.224033263
gi.253289.gb.AAB22817.1..Mole.	34.799	62.271	29.304	10.623	52.381	47.619	18.681	9.158	9.524	95	170	80	29	143	130	51	25	26	84.90842491	-0.071584573	-0.0723699	0.123040293	-0.281245421	-0.042967033	0.096703297	-0.146410256	0.252637363	0.027216117	-0.160842491	0.110805861	-0.03992674	1.205860806	1.396430364	-3.86048218	-7.361949104	0.705515584	-3.839700921	-6.727914167	0.757687044	-3.801772028	-6.337984674	1.161491475	-3.881884682	-6.720705368	2.458189419	-3.444548176	-6.891077796	1.396430843	-3.860434317
Q941H7.Mole.	32.824	53.435	29.008	9.924	61.069	38.931	21.374	9.924	11.45	43	70	38	13	80	51	28	13	15	82.67175573	0.092363474	0.086745005	0.137862595	-0.232977099	-0.01	-0.029541985	-0.149770992	0.129770992	0.088931298	0.022671756	0.116335878	0.088167939	0.836717557	-0.689908988	-5.825052949	-9.870913964	-1.072806293	-5.815107907	-9.286110383	-1.046727085	-5.762140805	-9.041508148	-0.839788402	-5.84511398	-9.483126336	0.121157309	-5.264752194	-8.986529319	-0.689908851	-5.825039274
gi.5059162.gb.AAD38942.1.AF144060_1.Mole.	23.589	48.589	22.782	17.137	52.016	47.984	26.815	15.524	11.29	117	241	113	85	258	238	133	77	56	71.31048387	-0.049976815	-0.051523034	0.199173387	-0.013326613	-0.104092742	0.10625	-0.06546371	0.135927419	0.05375	-0.005564516	0.012560484	0.005100806	2.042580645	24.99111588	-2.218837992	-15.71815456	23.60611141	-2.321324226	-15.43096007	23.70361227	-2.143394183	-14.56988312	24.43564574	-2.206805625	-13.77505953	28.58228871	0.932238093	-12.9444948	24.99111793	-2.218632863
gi.166445.gb.AAA32670.1..Mole.	31.378	55.102	30.102	10.714	57.398	42.602	22.194	11.224	10.969	123	216	118	42	225	167	87	44	43	88.08673469	0.069169887	0.07247823	0.127857143	-0.218903061	-0.017321429	0.060357143	-0.083469388	0.182117347	0.057117347	-0.009081633	0.065357143	0.015127551	1.347142857	4.839411566	-7.725899146	-19.26926544	3.746734976	-7.83838632	-18.96343343	3.82690567	-7.644625629	-18.17972748	4.427601913	-7.71927405	-18.2680492	6.96772171	-6.300400504	-15.88052124	4.839412866	-7.725769231
gi.166447.gb.AAA32671.1..Mole.	29.723	54.408	26.952	11.839	55.164	44.836	23.174	12.343	10.831	118	216	107	47	219	178	92	49	43	80.27707809	0.015140317	0.015626502	0.13138539	-0.187707809	-0.03743073	0.047707809	-0.066952141	0.155994962	0.024609572	-0.033425693	0.03743073	0.033979849	1.485541562	9.2892751	-6.459939965	-19.91933869	8.165338448	-6.601093008	-19.67510955	8.251736916	-6.372130935	-18.74819516	8.896173139	-6.446939263	-18.89538733	11.51568989	-4.521255961	-15.85520703	9.289276331	-6.459816888
gi.166443.gb.AAA32669.1..Mole.	32.494	57.935	30.982	8.312	56.171	43.829	20.403	10.327	10.076	129	230	123	33	223	174	81	41	40	88.69017632	0.007592459	0.007987953	0.140554156	-0.27604534	-0.01418136	0.038916877	-0.064609572	0.201133501	0.036221662	-0.039244332	0.060982368	0.014584383	1.31138539	4.610803851	-4.14249341	-15.93226227	3.548573605	-4.268419951	-15.63595771	3.631866798	-4.056197557	-14.69705297	4.254410225	-4.133204179	-15.02087371	6.250688908	-3.122517557	-12.17717274	4.610804945	-4.142384008
Q94643.Mole.	18.7	42.314	21.395	23.613	52.139	47.861	32.488	18.542	13.946	118	267	135	149	329	302	205	117	88	64.07290016	0.004484598	0.004474418	0.138288431	0.077337559	-0.246006339	0.114342314	-0.093232964	0.014104596	0.031727417	-0.025023772	0.133122029	-0.076323296	2.104358162	35.83201682	-3.976129399	-18.32582843	33.70879731	-4.01816101	-18.01083122	33.85209313	-3.919704269	-16.74658701	34.93436573	-3.952499504	-13.53783387	41.45972183	0.205576345	-18.10469866	35.83201915	-3.97589692
P50694.Mole.	42.857	68.163	23.673	10.612	60	40	12.653	5.714	6.939	105	167	58	26	147	98	31	14	17	58.97959184	-0.006142121	-0.004896221	0.128	-0.28877551	0.166653061	0.061020408	-0.052408163	0.056571429	0.079387755	-0.151061224	0.122204082	-0.023265306	0.894285714	-1.460716973	-5.678472468	-20.90083874	-1.922976017	-5.869002818	-20.81910068	-1.885438342	-5.573364559	-19.9007786	-1.61285385	-5.652997492	-20.10688793	-0.771243406	-4.809843281	-15.4327505	-1.460716768	-5.678451955
gi.2392209.pdb.1BTV..Mole.	28.302	52.201	28.931	11.321	52.201	47.799	28.302	13.836	14.465	45	83	46	18	83	76	45	22	23	85.22012579	-0.109479141	-0.114055709	0.234591195	-0.201446541	-0.129433962	0.059056604	-0.156981132	0.158301887	0.046792453	-0.043144654	0.149308176	-0.034339623	1.477358491	1.641743903	-4.718589309	-7.670418518	1.136301503	-4.681872318	-7.013858936	1.162016025	-4.661408643	-6.657326639	1.368974257	-4.742429035	-6.922318714	3.043319927	-4.225922334	-7.566294649	1.641744108	-4.718568796
Q304Y3.Mole.	21.708	34.52	30.249	2.491	37.011	62.989	45.196	18.861	26.335	61	97	85	7	104	177	127	53	74	78.61209964	-0.120343177	-0.141020118	0.487437722	-0.232882562	-0.403202847	-0.168256228	0.096263345	0.167402135	-0.146370107	0.069679715	0.286049822	0.050391459	3.334448399	-10.34063301	-23.71515324	-26.69035541	-11.72215239	-23.68957654	-25.97245613	-11.67890169	-23.66632663	-25.36618223	-11.34073655	-23.7491286	-25.92553641	-5.561550496	-23.2788148	-26.59218987	-10.34063144	-23.71499598
Q9U1G2.Mole.	22.222	44.444	36.574	8.796	55.093	44.907	31.019	17.13	13.889	48	96	79	19	119	97	67	37	30	112.9166667	-0.190472508	-0.231993377	0.117824074	-0.297824074	-0.242638889	0.002175926	-0.121435185	0.143842593	0.008611111	0.044583333	0.083055556	-0.036111111	1.115555556	9.513118569	0.55379717	-2.784838011	8.729991561	0.587968348	-2.091228978	8.787836855	0.611652333	-1.456862802	9.235381266	0.531379772	-1.898453952	10.96743423	1.373347034	-2.708217631	9.513118842	0.553824521
gi.23894232.emb.CAD23611.1..Mole.	30.992	56.198	26.033	14.463	53.719	46.281	24.793	13.499	11.295	225	408	189	105	390	336	180	98	82	73.19559229	0.012964115	0.012314022	0.206707989	-0.114325069	-0.006625344	0.022534435	-0.128898072	0.169118457	0.071831956	-0.058209366	0.117534435	-0.038898072	1.558774105	23.00975565	-1.412143762	-9.834493031	20.91714196	-1.422508145	-9.244295928	21.07174386	-1.356699192	-7.893756357	22.24124229	-1.415200425	-7.098883599	27.07228491	0.823582434	-9.642024244	23.00975743	-1.411965983
Q4W1F9.Mole.	32.979	55.319	27.66	11.702	62.766	37.234	25.532	14.894	10.638	31	52	26	11	59	35	24	14	10	61.38297872	0.102795048	0.098096386	0.109893617	-0.259787234	0.029787234	-0.042765957	0.093829787	-0.113723404	0.035957447	0.021808511	0.219893617	-0.046914894	1.149787234	5.211353358	2.562106033	-6.905789244	4.981486808	2.474078838	-6.562018778	4.994333891	2.64897845	-5.902606694	5.091912851	2.56542865	-6.285361801	5.780745511	3.056075047	-3.738151203	5.211353495	2.562119709
Q4W1F7.Mole.	32.812	53.906	38.281	7.812	59.375	40.625	26.562	11.719	14.844	42	69	49	10	76	52	34	15	19	87.8125	-0.018741267	-0.019896656	0.092421875	-0.39453125	-0.14734375	-0.0875	-0.0571875	0.076953125	0.019609375	-0.05265625	0.294453125	0.0428125	0.957734375	-1.564465511	-5.992790664	-9.641750768	-1.962378367	-5.983034716	-9.032240843	-1.945049566	-5.929693161	-8.742254569	-1.80375669	-6.016006579	-9.419381615	-0.393193605	-5.644022944	-8.706283798	-1.564465237	-5.992763314
gi.29839419.sp.Q9XFM4.1.13S3_FAGES.Mole.	25.836	48.141	24.349	8.736	44.238	55.762	29.926	15.242	14.684	139	259	131	47	238	300	161	82	79	73.32713755	0.091708341	0.100712307	0.350223048	-0.148847584	-0.175817844	-0.031598513	-0.001635688	0.169219331	0.006208178	0.01302974	0.12472119	0.003643123	2.916524164	12.45858167	-5.46658269	-13.79507781	10.75177416	-5.53003087	-13.31605091	10.8428337	-5.406674858	-12.84660558	11.5310099	-5.481643093	-13.05266821	17.01987646	-4.153920691	-11.69832569	12.45858564	-5.466186107
gi.1364001.pir..S56034.Mole.	38.71	58.871	30.645	7.258	57.258	42.742	26.613	14.516	12.097	48	73	38	9	71	53	33	18	15	84.11290323	-0.222653476	-0.226113503	0.125806452	-0.366693548	0.019032258	0.022419355	-0.063306452	0.150645161	0.038629032	-0.029032258	0.166693548	0.039435484	0.857903226	4.400842198	-1.014267915	-8.167710743	4.032781684	-1.060893782	-7.696613596	4.056729578	-0.937184987	-7.117389787	4.241775465	-1.022356456	-7.735636546	5.270107544	-0.301583536	-5.942500447	4.400842266	-1.014261077
Q8S4P9.Mole.	24.777	44.643	24.33	12.277	48.884	51.116	31.92	16.741	15.179	111	200	109	55	219	229	143	75	68	67.92410714	0.057832983	0.061463412	0.317901786	-0.111183036	-0.186004464	-0.019598214	-0.032321429	0.113125	0.058482143	0.040446429	0.169441964	-0.026607143	2.356584821	15.65877736	-5.971706595	-14.40355479	14.36860612	-6.016381904	-13.88531885	14.41282033	-5.906695651	-13.05834668	14.75103108	-5.984941125	-13.20557327	20.57520459	-4.146364464	-12.74945824	15.65877961	-5.971480953
gi.4006961.emb.CAA07327.1..Mole.	30.625	51.25	29.375	10.625	53.75	46.25	27.5	13.75	13.75	49	82	47	17	86	74	44	22	22	83.5	-0.095580166	-0.097926544	0.1983125	-0.228375	-0.125875	0.0393125	-0.099	0.152875	0.057875	-0.0449375	0.1751875	-0.0070625	1.3244375	2.752654424	-3.812441266	-8.337727381	2.308664869	-3.803610957	-7.750918771	2.326009764	-3.748660619	-7.30502849	2.467348252	-3.830417543	-7.570027939	4.250898821	-3.242416698	-7.566261406	2.752654629	-3.812420753
gi.10834827.gb.AAG23840.1.AF302807_1.Mole.	38.554	54.217	36.145	8.434	61.446	38.554	17.47	12.048	5.422	64	90	60	14	102	64	29	20	9	104.0361446	0.27423286	0.276106781	0.059457831	-0.338554217	-0.046506024	-0.051686747	-0.087048193	0.154578313	0.220180723	-0.088674699	0.16753012	0.067228916	0.612590361	11.87091484	6.310751966	3.031305406	11.68862387	6.33725618	3.659867679	11.69408004	6.372538794	3.84286048	11.74789948	6.287196118	3.342349714	12.68686963	6.943007108	3.600852981	11.87091539	6.310806667
gi.320614.pir..A37396.Mole.	42.857	60.714	17.857	10.714	42.857	57.143	32.143	10.714	21.429	12	17	5	3	12	16	9	3	6	41.78571429	-0.185677537	-0.119068835	0.418928571	-0.1175	0.077142857	-0.082142857	-0.153214286	0.176785714	-0.078214286	-0.208928571	0.337857143	0.016071429	2.154285714	-2.173029971	-3.099902427	-4.935893703	-2.309088513	-3.058582887	-4.280889444	-2.30383335	-3.041418644	-4.222060959	-2.250020435	-3.127412248	-4.781447095	-1.842330355	-3.057678078	-4.659722733	-2.173029971	-3.099902427
gi.320615.pir..A60737.Mole.	21.429	50	50	14.286	92.857	7.143	7.143	0	7.143	3	7	7	2	13	1	1	0	1	160	0.373465309	0.420207673	-0.440714286	-0.418571429	-0.085714286	-0.049285714	-0.459285714	0.046428571	0.282142857	0.16	0.080714286	-0.05	-2.185714286	-0.819192303	-1.104927911	-2.696834043	-0.847518131	-1.062215294	-2.038078087	-0.848107613	-1.045905121	-2.055791602	-0.838054225	-1.133691601	-2.732933396	-0.744875814	-1.06594116	-2.363159905	-0.819192303	-1.104927911
Q9TZR6.Mole.	19.481	43.723	36.364	11.688	56.277	43.723	26.84	10.39	16.45	45	101	84	27	130	101	62	24	38	114.4588745	-0.03470532	-0.042529241	0.066666667	-0.234285714	-0.263203463	0.061428571	-0.164805195	0.11012987	-0.041731602	0.032424242	0.074415584	-0.023636364	1.354502165	-10.25073649	-19.52002145	-22.43104192	-11.18767488	-19.48836582	-21.78508671	-11.12404489	-19.469821	-21.65523085	-10.63273443	-19.54764976	-21.92019097	-8.370897704	-18.80200709	-22.2627902	-10.25073574	-19.51994624
gi.83754241.pdb.2B5S.B.Mole.	44.565	73.913	32.609	2.174	63.043	36.957	9.783	8.696	1.087	41	68	30	2	58	34	9	8	1	80.65217391	-0.110470007	-0.102700335	0.164021739	-0.492826087	0.169673913	0.064782609	0.065217391	0.039891304	0.20326087	-0.120543478	0.075652174	0.025217391	0.912608696	7.084021298	6.509168823	-1.639930642	7.038949705	6.437764131	-1.259283222	7.042829927	6.59337628	-0.828790649	7.074769595	6.507137166	-1.388179244	7.10494396	6.849067815	1.297858272	7.084021571	6.509196174
gi.320611.pir..D37396.Mole.	35	55	15	10	45	55	35	10	25	7	11	3	2	9	11	7	2	5	48.5	-0.060283353	-0.043286819	0.4075	-0.0765	0.057	-0.166	-0.245	0.174	-0.103	-0.13	0.2305	0.0685	2.008	-2.246606422	-3.099586299	-4.83166066	-2.351835462	-3.057883923	-4.17379014	-2.349501304	-3.041015009	-4.140475761	-2.317568152	-3.127905051	-4.758739727	-1.933225465	-3.05728013	-4.530537138	-2.246606422	-3.099586299
gi.14423714.sp.Q9U5P1.1.FABP_LEPDS.Mole.	25.191	51.908	27.481	9.924	47.328	52.672	35.115	17.557	17.557	33	68	36	13	62	69	46	23	23	76.48854962	-0.130986396	-0.148304816	0.249618321	-0.208931298	-0.196641221	-0.037938931	-0.101526718	0.216030534	-0.057328244	-0.011984733	0.200839695	-0.09389313	2.133969466	2.727147548	-0.084099609	-2.517991744	2.17529396	-0.047543357	-1.840907118	2.209768013	-0.026542037	-1.441810152	2.482326441	-0.108778682	-1.883420966	3.748455733	-0.033251188	-2.383224624	2.727147958	-0.084058583
gi.627190.pir..F44583.Mole.	27.317	49.756	24.39	12.195	51.22	48.78	24.878	16.585	8.293	56	102	50	25	105	100	51	34	17	71.31707317	-0.019394209	-0.019446914	0.228731707	-0.122	-0.107121951	0.027170732	0.043414634	0.11897561	0.057317073	-0.03204878	0.067707317	0.021414634	1.670341463	18.55242673	10.15705783	0.122606371	18.16879943	10.08129853	0.497319516	18.19023994	10.24210701	1.412575951	18.35347774	10.16319931	1.383080445	19.78475807	11.27535294	2.770148246	18.55242701	10.15708518
P83181.Mole.	33.333	52.381	30.952	14.286	59.524	40.476	21.429	7.143	14.286	14	22	13	6	25	17	9	3	6	92.85714286	0.135962871	0.134325797	-0.03047619	-0.276190476	-0.110952381	0.04452381	-0.278333333	0.082619048	0.004761905	-0.191666667	0.245714286	-0.052857143	0.70452381	-2.173034852	-3.100389997	-4.97982683	-2.309094107	-3.059141579	-4.330992044	-2.303841862	-3.042269058	-4.300498634	-2.25002243	-3.127611734	-4.801009399	-1.842336474	-3.058289131	-4.713344321	-2.173034784	-3.100383159
gi.21914823.gb.AAM73730.2.AF395894_1.Mole.	23.978	42.751	22.305	11.896	47.026	52.974	34.758	17.286	17.472	129	230	120	64	253	285	187	93	94	65.03717472	0.11971764	0.125692745	0.302174721	-0.115873606	-0.201895911	-0.062434944	-0.015576208	0.088289963	-0.027100372	0.023345725	0.182434944	-0.047193309	2.296747212	11.32697779	-12.46033184	-27.54688747	9.497144567	-12.61143157	-27.25915743	9.569043496	-12.37340104	-25.43913991	10.10415909	-12.44488042	-25.17421678	17.55338883	-10.57189082	-23.87966058	11.32697964	-12.46014722
gi.2879888.emb.CAA11255.1..Mole.	47.321	69.643	23.214	9.821	56.25	43.75	16.964	7.143	9.821	53	78	26	11	63	49	19	8	11	60.98214286	-0.080170493	-0.061801386	0.1475	-0.288571429	0.191785714	0.113928571	-0.064553571	0.178839286	0.043303571	-0.151517857	0.151071429	-0.026160714	1.135892857	-2.084537202	-4.296813705	-11.22092135	-2.406640887	-4.343094881	-10.784448	-2.379795986	-4.221489777	-10.41215545	-2.172850786	-4.303812024	-10.79489827	-1.725397471	-3.919448522	-9.008508667	-2.084537065	-4.296800029
P04347.Mole.	25.775	50.775	21.705	10.078	46.705	53.295	25.775	12.984	12.791	133	262	112	52	241	275	133	67	66	66.82170543	0.151201641	0.149548564	0.362325581	-0.130329457	-0.138410853	-0.019282946	-0.051531008	0.079302326	0.040542636	-0.035232558	0.079379845	0.025542636	2.42498062	8.398921423	-13.0406556	-24.06933565	6.999742325	-13.12935213	-23.70272944	7.070776369	-12.96987572	-22.97134006	7.605885448	-13.04200603	-22.7652923	12.71199196	-11.00340428	-21.44808649	8.39892368	-13.04042996
gi.160962587.gb.ABX54864.1..Mole.	40.972	65.972	27.083	9.028	56.944	43.056	21.528	12.5	9.028	59	95	39	13	82	62	31	18	13	78.47222222	0.017197022	0.015644303	0.282083333	-0.246111111	0.134097222	0.122569444	-0.175833333	0.227708333	0.212361111	-0.027083333	0.055069444	0.107569444	1.131944444	5.615650425	-3.370299132	-7.585875328	5.278941654	-3.359649372	-6.989154454	5.302096656	-3.307297631	-6.801222687	5.487142543	-3.392469101	-7.419469446	6.598600387	-2.261330559	-6.626740699	5.615650698	-3.370271782
Q8J077.Mole.	40.741	61.975	27.901	8.395	55.062	44.938	22.222	11.358	10.864	165	251	113	34	223	182	90	46	44	70.39506173	0.050273864	0.044695565	0.260716049	-0.24145679	0.067703704	0.047654321	-0.078987654	0.251481481	0.121333333	-0.040197531	0.171432099	0.037604938	1.473185185	6.191867278	-5.579539739	-13.53326081	5.100099997	-5.620921304	-13.05634794	5.176408194	-5.511691437	-12.30615801	5.755250737	-5.584632585	-12.21785608	8.396047753	-4.45209259	-11.91971038	6.191868304	-5.579437175
gi.128388.sp.P19656.1.NLTP_MAIZE.Mole.	55.833	75	40.833	1.667	61.667	38.333	10	7.5	2.5	67	90	49	2	74	46	12	9	3	88.08333333	0.107744874	0.097967477	0.12725	-0.5365	0.184916667	0.084333333	0.128083333	0.196666667	0.1995	-0.139416667	0.289083333	0.089083333	0.8905	6.323952409	5.512556066	-2.58159289	6.232693477	5.440565872	-2.202921846	6.239485949	5.595598182	-1.83192039	6.293298865	5.509604578	-2.391306526	6.436113786	5.853985023	0.371475898	6.323952888	5.512603929
gi.1086045.pir..S43111.Mole.	34.314	51.961	28.431	14.216	60.784	39.216	20.588	9.804	10.784	70	106	58	29	124	80	42	20	22	72.30392157	-0.034309042	-0.030214858	0.132107843	-0.140882353	-0.018039216	-0.047205882	-0.138627451	0.157156863	0.117156863	-0.00745098	0.231323529	0.020294118	0.813676471	0.382643773	-5.723039457	-8.78597316	-0.122913239	-5.686378563	-8.141768267	-0.094282698	-5.666118072	-7.807928149	0.134561814	-5.745591098	-7.955167024	1.653706953	-5.232818004	-8.70888057	0.38264391	-5.723025782
gi.81718.pir..S01792.Mole.	25	48.864	22.727	5.682	52.273	47.727	18.182	13.636	4.545	22	43	20	5	46	42	16	12	4	70.79545455	2.84E-05	2.89E-05	0.286590909	-0.297386364	-0.16625	-0.180681818	0.064318182	-0.192386364	0.084545455	-0.026477273	0.075568182	0.105	1.643181818	8.404060183	4.884692439	-1.956257138	8.328705407	4.8413585	-1.497701051	8.32928733	4.962911454	-1.10271888	8.339347234	4.875775901	-1.720985303	8.860389768	5.482973161	0.320826621	8.404060388	4.884712952
gi.81719.pir..S01791.Mole.	30.769	41.026	17.949	12.821	51.282	48.718	23.077	20.513	2.564	12	16	7	5	20	19	9	8	1	40.25641026	-0.28641546	-0.249846821	0.351025641	-0.06974359	-0.078717949	-0.209487179	0.193589744	-0.087179487	0.195641026	0.061794872	0.184358974	0.04	2.269230769	6.997977856	4.980458446	1.542881727	6.96933422	4.994758421	2.139846563	6.969137275	5.046356312	2.279569488	6.979190663	4.958569832	1.602427694	7.178338955	5.314553032	2.523994766	6.997978062	4.980478959
gi.212291468.gb.ACJ23863.1..Mole.	30.818	50.943	28.302	10.063	50.943	49.057	26.415	12.579	13.836	49	81	45	16	81	78	42	20	22	82.20125786	-0.026482724	-0.026720889	0.194779874	-0.250440252	-0.146855346	-0.006981132	-0.11572327	0.135471698	0.001886792	-0.098050314	0.189119497	-0.042893082	1.443773585	0.656731561	-3.949331803	-7.432511385	0.166488381	-3.926589925	-6.805978045	0.192395645	-3.888835042	-6.404766277	0.399347361	-3.970506362	-6.728633723	1.879549872	-3.63949665	-6.980428366	0.656731766	-3.94931129
gi.10944737.emb.CAC14168.1..Mole.	27.246	50.15	29.94	6.886	49.85	50.15	32.036	14.521	17.515	182	335	200	46	333	335	214	97	117	86.99101796	0.034729337	0.038762035	0.276227545	-0.250404192	-0.148592814	-0.026317365	-0.099835329	0.199775449	-0.025389222	0.020628743	0.146706587	-0.014550898	1.929535928	-5.987555843	-25.61386474	-33.98352141	-8.618008903	-25.65945714	-33.38991606	-8.46299866	-25.55678	-31.72885733	-7.293571906	-25.62244144	-31.58161365	-0.021259082	-24.68839137	-33.02106572	-5.98755386	-25.61366645
gi.212291464.gb.ACJ23861.1..Mole.	30.818	50.943	28.302	10.063	50.943	49.057	26.415	12.579	13.836	49	81	45	16	81	78	42	20	22	82.20125786	-0.027835233	-0.027998207	0.195597484	-0.251886792	-0.146477987	-0.008490566	-0.118616352	0.134842767	-0.000943396	-0.09836478	0.19163522	-0.044968553	1.384842767	0.656728499	-3.949637931	-7.462165814	0.166485463	-3.926881647	-6.83431312	0.192395645	-3.888835042	-6.404766277	0.399347361	-3.970506362	-6.728633723	1.87954599	-3.639884599	-7.017715869	0.656728635	-3.949624256
gi.212291466.gb.ACJ23862.1..Mole.	30.818	50.943	28.302	10.063	50.943	49.057	27.044	12.579	14.465	49	81	45	16	81	78	43	20	23	82.20125786	-0.027835233	-0.027998207	0.195849057	-0.253207547	-0.144150943	-0.011761006	-0.125597484	0.129685535	-0.010943396	-0.091446541	0.198238994	-0.045849057	1.397924528	-0.269683945	-4.948844233	-8.462157871	-0.790756126	-4.926435163	-7.834308653	-0.761927574	-4.888356641	-7.404761491	-0.53310261	-4.969782451	-7.728626478	0.970455081	-4.638885598	-8.017705869	-0.269683808	-4.948830558
gi.48428558.sp.Q8WQ47.2.TBA_LEPDS.Mole.	30.444	52.889	28.667	12.444	54.889	45.111	25.556	11.778	13.778	137	238	129	56	247	203	115	53	62	81.24444444	-0.04296894	-0.043992652	0.126377778	-0.203933333	-0.097844444	0.0478	-0.076711111	0.110133333	0.010688889	-0.051088889	0.146644444	0.019044444	1.524377778	-2.550394709	-21.43038858	-35.68848559	-3.966138129	-21.57617479	-35.48880759	-3.879737875	-21.34703423	-34.54484328	-3.235236492	-21.41533328	-34.10328174	1.080394001	-19.47178005	-31.80498063	-2.550393273	-21.43024499
gi.15235239.ref.NP_194554.1..Mole.	34.42	53.623	31.522	10.507	60.87	39.13	21.739	14.493	7.246	95	148	87	29	168	108	60	40	20	93.94927536	0.092262349	0.098184873	0.012318841	-0.263405797	-0.007681159	0.017826087	0.028876812	0.171014493	0.13173913	-0.015724638	0.058949275	0.023369565	1.125833333	21.77260951	12.02129772	-1.252287656	21.31117135	11.87358873	-1.035367933	21.33937587	12.11727485	-0.250840831	21.54632107	12.03495261	-0.633583648	23.16814895	13.4423577	3.260615035	21.77261095	12.02144131
gi.1009442.emb.CAA62908.1..Mole.	25.517	47.586	20	8.966	51.034	48.966	21.379	13.103	8.276	37	69	29	13	74	71	31	19	12	58.48275862	-0.072695207	-0.069701088	0.317241379	-0.184482759	-0.114482759	-0.160275862	0.032344828	-0.107724138	0.032068966	0.020758621	0.101655172	0.074482759	1.826482759	8.088177753	1.979725024	-6.745097223	7.8122856	1.905601593	-6.347704772	7.827855111	2.062921882	-5.764128202	7.947281255	1.977013882	-6.382382335	8.958905431	2.877541336	-3.828162345	8.088178027	1.979752375
Q40638.Mole.	34.082	58.052	28.464	9.363	58.427	41.573	27.715	14.232	13.483	91	155	76	25	156	111	74	38	36	72.77153558	-0.019769712	-0.018771677	0.219962547	-0.251685393	0.048689139	-0.040674157	-0.08494382	0.090861423	0.06329588	0.017827715	0.174419476	-0.042996255	1.250337079	5.87022717	-1.23188125	-11.70963947	4.99351707	-1.327374826	-11.34073339	5.053107287	-1.147044645	-10.20501811	5.500677762	-1.224713494	-10.41110778	7.561142752	-0.505485856	-8.735831651	5.870227512	-1.231847062
gi.14531020.gb.AAK63089.1..Mole.	38.532	54.128	33.028	10.092	54.128	45.872	31.193	12.844	18.349	42	59	36	11	59	50	34	14	20	74.58715596	-0.019190845	-0.019204358	0.231192661	-0.259816514	-0.004770642	0.037798165	-0.05412844	0.251926606	-0.031100917	0.094954128	0.346788991	-0.097431193	1.354770642	-3.863727924	-7.089812398	-10.73176516	-4.36982535	-7.081015683	-10.11830718	-4.334977575	-7.026607459	-9.743313764	-4.062445211	-7.111447814	-10.42042606	-3.010729566	-6.85571434	-9.820750008	-3.863727856	-7.08980556
gi.4590386.gb.AAD26557.1.AF124834_1.Mole.	29.56	47.17	28.302	14.465	52.83	47.17	30.818	15.723	15.094	47	75	45	23	84	75	49	25	24	83.4591195	-0.12165113	-0.120193459	0.213710692	-0.133207547	-0.138993711	0.07163522	-0.144402516	0.120691824	0.058993711	-0.02327044	0.207987421	-0.01081761	1.34490566	3.535316264	-5.447657794	-9.021060645	3.014513906	-5.411355025	-8.381264999	3.040234265	-5.390307904	-7.968062553	3.247218561	-5.468724585	-7.997553144	5.168665727	-4.625261899	-8.996957619	3.535316332	-5.447650956
gi.4590382.gb.AAD26555.1.AF124832_1.Mole.	32.075	46.541	27.673	13.836	52.201	47.799	28.302	15.094	13.208	51	74	44	22	83	76	45	24	21	82.89308176	-0.162133766	-0.157882783	0.198301887	-0.143773585	-0.123773585	0.079496855	-0.099874214	0.147169811	0.067861635	-0.049371069	0.201698113	-0.018867925	1.363836478	5.312214838	-2.589566163	-6.826103525	4.868269278	-2.5666152	-6.222496642	4.88834272	-2.528632429	-5.792950438	5.05158052	-2.607540131	-5.822445944	6.784784867	-1.840685261	-6.46222733	5.312214974	-2.589552488
gi.4590380.gb.AAD26554.1.AF124831_1.Mole.	30.818	46.541	27.044	13.836	50.943	49.057	28.931	14.465	14.465	49	74	43	22	81	78	46	23	23	82.26415094	-0.129301552	-0.127777002	0.21081761	-0.140503145	-0.133773585	0.090628931	-0.113018868	0.147484277	0.036415094	-0.051132075	0.186540881	-0.024402516	1.466037736	2.55215103	-5.58567135	-9.721834643	2.062018709	-5.563248145	-9.115370622	2.085007886	-5.525496869	-8.711337885	2.270112418	-5.604809989	-8.799706304	4.115961012	-4.835137001	-9.332990114	2.552151167	-5.585657675
Q00002.Mole.	38.303	60.321	31.881	7.569	50.688	49.312	26.147	12.385	13.761	167	263	139	33	221	215	114	54	60	74.86238532	0.009172209	0.00853665	0.281490826	-0.324977064	-0.058555046	-0.022087156	-0.058876147	0.118600917	0.049701835	-0.131880734	0.281697248	-0.012110092	1.685756881	1.221090051	-11.67905575	-18.68378273	-0.085298906	-11.70896249	-18.13406898	-0.014996757	-11.61474526	-17.20175637	0.520073226	-11.69078114	-17.34896083	4.615461959	-10.78856359	-17.40611355	1.221091145	-11.67894635
gi.18479082.gb.AAL73404.1.AF449424_1.Mole.	25.049	46.214	25.049	8.932	44.466	55.534	29.515	15.534	13.981	129	238	129	46	229	286	152	80	72	72.13592233	0.094855095	0.105147829	0.359378641	-0.118174757	-0.186737864	-0.034252427	0.052135922	0.160252427	0.015786408	0.021533981	0.108951456	0.041941748	3.083631068	16.57465379	-2.435300239	-13.22974494	15.05222758	-2.539565028	-12.87693956	15.12925419	-2.366423797	-12.46051778	15.70807718	-2.441317729	-12.54884195	21.00795945	-0.792645627	-10.11023741	16.57465796	-2.434883144
gi.160962611.gb.ABX54876.1..Mole.	40.789	65.132	27.632	8.553	57.237	42.763	21.711	12.5	9.211	62	99	42	13	87	65	33	19	14	82.03947368	0.021975378	0.020275207	0.269210526	-0.254671053	0.13125	0.115131579	-0.178355263	0.240921053	0.206447368	-0.019473684	0.04625	0.099144737	1.073684211	5.689234818	-3.369821562	-7.616520815	5.321697114	-3.359497922	-7.017816083	5.347773121	-3.306850852	-6.80437021	5.554692256	-3.391776811	-7.422614511	6.689505497	-2.260729507	-6.665017203	5.689235092	-3.369794212
gi.4590388.gb.AAD26558.1.AF124835_1.Mole.	29.56	47.17	28.302	14.465	53.459	46.541	30.189	15.094	15.094	47	75	45	23	85	74	48	24	24	83.4591195	-0.093160213	-0.091655423	0.200503145	-0.136666667	-0.140062893	0.073647799	-0.148050314	0.122389937	0.058050314	-0.022767296	0.203333333	-0.003207547	1.295220126	2.535319426	-6.447341666	-9.990407215	2.014516857	-6.411059991	-9.352598903	2.040234581	-6.390276282	-8.964910244	2.247218877	-6.468692963	-8.994400834	4.168669708	-5.624863951	-9.958671115	2.535319494	-6.447334829
gi.75306007.sp.Q941P5.Q941P5_MALDO.Mole.	30.189	47.799	27.673	14.465	52.201	47.799	30.818	15.723	15.094	48	76	44	23	83	76	49	25	24	81.00628931	-0.110174602	-0.106924019	0.22408805	-0.130691824	-0.133081761	0.06918239	-0.140503145	0.121320755	0.057924528	-0.036855346	0.210314465	-0.011761006	1.392012579	3.535316264	-5.447657794	-9.021060645	3.014513906	-5.411355025	-8.381264999	3.040234265	-5.390307904	-7.968062553	3.247218561	-5.468724585	-7.997553144	5.168665727	-4.625261899	-8.996957619	3.535316332	-5.447650956
gi.102575.pir..A37188.Mole.	19.512	26.829	24.39	12.195	34.146	65.854	48.78	29.268	19.512	8	11	10	5	14	27	20	12	8	80.97560976	-0.168012695	-0.171636568	0.367560976	-0.069756098	-0.398780488	-0.14804878	0.123170732	0.134390244	-0.117560976	0.00804878	0.154146341	-0.058780488	2.414146341	4.794164756	1.175300462	-0.969614272	4.611921498	1.216296618	-0.292991416	4.62011084	1.235073251	-0.081079893	4.695783972	1.148023301	-0.758214313	5.373968411	1.548363568	-0.700065175	4.794164756	1.175300462
gi.21591547.gb.AAM64112.1..Mole.	23.958	45	24.583	14.375	50	50	31.042	15.833	15.208	115	216	118	69	240	240	149	76	73	74.3125	-0.000459759	-0.000491318	0.192208333	-0.101520833	-0.1724375	0.0106875	-0.070645833	0.1539375	-0.029333333	-0.000895833	0.1353125	-0.064666667	1.840083333	11.27855862	-7.314671442	-17.49967924	9.663897493	-7.376967921	-17.03094564	9.755055588	-7.243758581	-15.60387255	10.44329695	-7.312217538	-15.22118147	15.50155774	-5.794026851	-15.82509074	11.27855978	-7.314555203
gi.60280849.gb.AAX18317.1..Mole.	28.931	49.057	30.189	13.836	50.943	49.057	30.189	15.094	15.094	46	78	48	22	81	78	48	24	24	87.67295597	-0.05292863	-0.055979354	0.185849057	-0.16836478	-0.17408805	0.095849057	-0.125471698	0.171006289	0.017672956	-0.039371069	0.218553459	-0.013522013	1.419371069	2.626244303	-5.536673361	-8.845230105	2.105442937	-5.500271565	-8.197053576	2.131160378	-5.479516167	-7.812186204	2.338131642	-5.559234703	-7.959427537	4.206976112	-4.823635957	-8.780357527	2.62624444	-5.536659686
gi.63887.emb.CAA31942.1..Mole.	32.757	52.703	27.297	9.243	47.892	52.108	25.027	15.135	9.892	606	975	505	171	886	964	463	280	183	78.75135135	-0.066534568	-0.066621173	0.219043243	-0.253945946	-0.141362162	0.004924324	0.020437838	0.13052973	0.04612973	-0.114021622	0.152756757	-0.010891892	1.940686486	115.6498895	52.63110392	10.38369667	111.5675142	52.11115691	9.838807457	111.8105473	52.78211305	14.28576998	113.5926921	52.75001394	16.84697269	127.0802011	59.30726524	20.90218915	115.6498969	52.63184922
gi.60280843.gb.AAX18314.1..Mole.	28.931	48.428	29.56	13.836	50.943	49.057	30.189	15.094	15.094	46	77	47	22	81	78	48	24	24	87.04402516	-0.056723044	-0.05978311	0.190251572	-0.160125786	-0.172767296	0.091069182	-0.125974843	0.17672956	0.024968553	-0.034654088	0.215849057	-0.010440252	1.412830189	2.718994278	-5.53547577	-8.845218096	2.213664083	-5.498942926	-8.19704026	2.236463154	-5.478219445	-7.812173208	2.42156117	-5.558183492	-7.959416999	4.356320094	-4.821482649	-8.780335905	2.718994415	-5.535462095
gi.60280847.gb.AAX18316.1..Mole.	28.302	48.428	28.931	13.836	51.572	48.428	30.189	15.094	15.094	45	77	46	22	82	77	48	24	24	87.04402516	-0.030093238	-0.032017668	0.172389937	-0.15918239	-0.159874214	0.109685535	-0.109119497	0.156226415	0.006163522	-0.030377358	0.180503145	-0.011446541	1.427987421	2.625234488	-5.632920501	-10.5861426	2.104113912	-5.625071411	-10.01257325	2.130216834	-5.569733599	-9.538346936	2.337194614	-5.648801208	-9.626712898	4.206766132	-4.844436939	-9.871266618	2.625234624	-5.632906826
gi.6580762.gb.AAF18269.1.AF066055_1.Mole.	22.428	40.472	18.887	8.938	40.304	59.696	34.739	17.875	16.863	133	240	112	53	239	354	206	106	100	54.09780776	0.194175994	0.208213019	0.453102867	-0.071669477	-0.256812816	-0.086155143	0.100927487	0.070725126	-0.014485666	0.047116358	0.152866779	0.028954469	3.780961214	19.13809882	-5.584100737	-22.07997597	17.18468985	-5.780262888	-21.96434615	17.26287458	-5.503207012	-21.26537452	17.84176274	-5.571591666	-20.76494498	25.69604492	-3.574430756	-17.15277485	19.1381045	-5.583533213
gi.14423844.sp.O81092.1.POLC3_OLEEU.Mole.	28.571	48.81	26.19	9.524	48.81	51.19	34.524	13.095	21.429	24	41	22	8	41	43	29	11	18	72.02380952	-0.088879344	-0.094900113	0.274047619	-0.212619048	-0.140595238	0.002857143	-0.140357143	0.2225	-0.070238095	0.036190476	0.197261905	-0.056190476	2.172857143	-4.824379479	-7.991378274	-9.853854082	-5.23755884	-7.953249951	-9.181868896	-5.214789603	-7.935508934	-9.08611736	-5.029750231	-8.021331331	-9.76323949	-3.893632336	-7.830858103	-9.556717241	-4.824379137	-7.991344085
gi.4240397.gb.AAD13532.1..Mole.	20.745	45.745	40.957	9.574	57.979	42.021	24.468	9.043	15.426	39	86	77	18	109	79	46	17	29	127.6595745	-0.029689167	-0.037363593	0.033031915	-0.295638298	-0.255797872	0.063617021	-0.163723404	0.148723404	-0.035904255	0.024042553	0.067659574	0.003191489	0.984255319	-9.102189825	-15.71213589	-18.28098933	-9.82354979	-15.67779953	-17.62864771	-9.774510237	-15.65927274	-17.48468702	-9.392579054	-15.73963091	-17.86741017	-7.709861944	-15.21908335	-18.08116468	-9.102189415	-15.71209486
gi.14423847.sp.P58171.1.POLC3_SYRVU.Mole.	29.63	45.679	27.16	8.642	49.383	50.617	34.568	12.346	22.222	24	37	22	7	40	41	28	10	18	77.16049383	-0.211136578	-0.227149701	0.252222222	-0.225802469	-0.14308642	-0.004814815	-0.127654321	0.269753086	-0.080740741	0.055802469	0.215185185	-0.087037037	1.976666667	-5.640723475	-8.081395901	-9.884495503	-6.038431521	-8.043122126	-9.211189656	-6.018577736	-8.025121303	-9.087103365	-5.855411612	-8.11118921	-9.764227953	-4.70600573	-8.029852753	-9.596488715	-5.640723202	-8.08136855
gi.14423843.sp.O64943.2.POLC2_JUNOX.Mole.	32.121	56.364	25.455	6.061	46.061	53.939	32.727	10.909	21.818	53	93	42	10	76	89	54	18	36	71.45454545	-0.167798727	-0.169778213	0.352484848	-0.265878788	-0.073030303	0.062363636	-0.091333333	0.232787879	-0.116060606	0.036242424	0.176424242	0.008787879	1.977575758	-13.75615859	-20.97749722	-26.50206088	-14.57018721	-21.00120828	-25.96059471	-14.52327812	-20.91185488	-25.47354858	-14.16324625	-20.99506226	-26.09177567	-11.84084339	-20.43357954	-24.94551396	-13.75615845	-20.97748355
gi.1942360.pdb.1CQA..Mole.	32.331	49.624	27.82	10.526	60.15	39.85	22.556	9.774	12.782	43	66	37	14	80	53	30	13	17	84.28571429	0.02504633	0.024268978	0.148195489	-0.186691729	-0.019699248	-0.025789474	-0.148270677	0.177669173	0.083609023	0.083984962	0.146015038	0.098120301	0.855789474	-2.171733977	-7.818675188	-11.87085004	-2.554404886	-7.808900385	-11.28604819	-2.534162418	-7.755997116	-11.04144659	-2.370970231	-7.839461312	-11.48306969	-1.09964858	-7.25414096	-10.98642283	-2.17173384	-7.818661512
gi.190358935.sp.P00785.4.ACTN_ACTCH.Mole.	32.632	55.526	24.737	12.895	53.684	46.316	20.526	9.211	11.316	124	211	94	49	204	176	78	35	43	72.07894737	0.047185822	0.044365466	0.163578947	-0.133368421	-0.024473684	0.057763158	-0.084157895	0.203710526	0.032473684	-0.094184211	0.110026316	-0.007526316	1.582657895	-2.964479338	-11.12959089	-20.68389607	-3.948386639	-11.19910301	-20.33230533	-3.889218989	-11.0570627	-19.6458411	-3.441557289	-11.12561856	-19.02767557	-0.756974999	-10.47253039	-18.52060303	-2.964478312	-11.12948833
gi.110644958.gb.ABG81315.1..Mole.	31.298	49.618	26.718	11.45	61.069	38.931	22.137	9.924	12.214	41	65	35	15	80	51	29	13	16	77.40458015	0.121262767	0.114533762	0.105572519	-0.194961832	-0.054885496	-0.043587786	-0.133816794	0.147251908	0.084656489	0.025267176	0.12610687	0.083129771	0.793206107	-1.245321533	-6.819468885	-10.87085799	-1.597163297	-6.809346869	-10.28605265	-1.579839199	-6.756475517	-10.04145138	-1.43852026	-6.840185224	-10.48307694	-0.190557671	-6.255139961	-9.986432831	-1.245321397	-6.81945521
gi.38326693.gb.AAR17475.1..Mole.	29.386	53.947	30.263	10.088	50	50	32.456	12.281	20.175	67	123	69	23	114	114	74	28	46	71.97368421	0.027994582	0.026925213	0.330614035	-0.205263158	-0.126622807	-0.043070175	-0.119912281	0.090789474	-0.039473684	-0.031710526	0.279649123	0.003508772	1.868333333	-12.36726652	-21.68595232	-24.89792141	-13.3651823	-21.65533114	-24.23566896	-13.31318955	-21.63329146	-23.75438614	-12.90936557	-21.71145133	-23.96048072	-9.774985233	-21.17579774	-24.84910256	-12.36726624	-21.68592497
gi.110644954.gb.ABG81313.1..Mole.	31.298	50.382	26.718	11.45	61.069	38.931	22.137	9.924	12.214	41	66	35	15	80	51	29	13	16	76.64122137	0.109654342	0.102106295	0.108091603	-0.195725191	-0.05389313	-0.046030534	-0.133816794	0.146335878	0.085725191	0.02389313	0.129694656	0.086183206	0.799923664	-1.245321533	-6.819468885	-10.87085799	-1.597163297	-6.809346869	-10.28605265	-1.579839199	-6.756475517	-10.04145138	-1.43852026	-6.840185224	-10.48307694	-0.190557671	-6.255139961	-9.986432831	-1.245321397	-6.81945521
gi.110644952.gb.ABG81312.1..Mole.	29.771	49.618	28.244	11.45	61.832	38.168	22.137	10.687	11.45	39	65	37	15	81	50	29	14	15	84.80916031	0.128337662	0.126293868	0.096335878	-0.205114504	-0.058167939	-0.037022901	-0.152900763	0.129923664	0.097251908	0.045038168	0.117557252	0.07	0.714045802	0.588337774	-4.821776302	-8.901531367	0.251854194	-4.811417025	-8.314736532	0.269180927	-4.758282262	-8.044621469	0.410499867	-4.841991968	-8.486247031	1.569185275	-4.258690219	-8.024750957	0.58833791	-4.821762627
gi.37724597.gb.AAO22133.1..Mole.	30.597	50.746	22.388	11.194	52.239	47.761	26.119	14.925	11.194	41	68	30	15	70	64	35	20	15	70.52238806	-0.060810166	-0.05976732	0.166940299	-0.189776119	-0.088283582	0.009701493	-0.006791045	0.138208955	0.057761194	-0.091716418	0.064029851	-0.069552239	1.795373134	6.954138229	2.854134583	-3.545381181	6.648119284	2.822037572	-3.060086898	6.660191071	2.927339083	-2.621834212	6.757770031	2.843789284	-3.004589319	7.944127715	3.312538512	-1.703195003	6.954138776	2.854189284
gi.37724593.gb.AAO22132.1..Mole.	31.111	52.593	22.963	11.111	51.852	48.148	25.185	12.593	12.593	42	71	31	15	70	65	34	17	17	72.88888889	-0.088370418	-0.086080683	0.14	-0.209111111	-0.06362963	0.016222222	-0.024962963	0.122740741	-0.012296296	-0.118814815	0.070592593	-0.075037037	1.668074074	2.191721696	-1.282893834	-8.378028763	1.823885006	-1.329946643	-7.928955922	1.84198684	-1.207233471	-7.440380551	1.983312295	-1.29029225	-7.823130742	3.164132611	-0.896104486	-6.203682594	2.191722106	-1.282852808
gi.160347120.gb.ABX26138.1..Mole.	41.447	67.105	27.632	7.895	57.237	42.763	21.053	11.184	9.868	63	102	42	12	87	65	32	17	15	79.47368421	0.006327518	0.005759049	0.288618421	-0.262697368	0.147171053	0.113815789	-0.185723684	0.248618421	0.198421053	-0.023684211	0.058421053	0.104210526	1.12125	2.946484602	-5.458423236	-9.586846434	2.563588714	-5.448336856	-8.990131206	2.589662085	-5.395953198	-8.802199119	2.796581221	-5.480879157	-9.420443421	3.968049055	-4.457939258	-8.62920467	2.946484876	-5.458395886
gi.160347122.gb.ABX26139.1..Mole.	40.789	65.789	26.974	9.211	56.579	43.421	22.368	11.842	10.526	62	100	41	14	86	66	34	18	16	78.81578947	0.006590775	0.006055478	0.276644737	-0.236710526	0.136315789	0.130394737	-0.187763158	0.251973684	0.182236842	-0.013684211	0.060723684	0.101118421	1.157894737	2.929163068	-6.366720447	-10.58583949	2.515438034	-6.356981281	-9.989127738	2.544429775	-6.304565706	-9.801195332	2.773222159	-6.389246155	-10.41943718	4.020671642	-5.256180248	-9.626689077	2.929163341	-6.366693097
gi.160347124.gb.ABX26140.1..Mole.	40.789	65.789	26.316	8.553	55.921	44.079	21.711	11.842	9.868	62	100	40	13	85	67	33	18	15	78.81578947	-0.007119213	-0.006478589	0.291381579	-0.244539474	0.135263158	0.126052632	-0.186447368	0.244210526	0.191184211	-0.035263158	0.037171053	0.104144737	1.186842105	3.855575511	-5.367514145	-9.585847433	3.472679623	-5.357427765	-8.989132205	3.498752994	-5.305044108	-8.801200118	3.70567213	-5.389970066	-9.41944442	4.929762551	-4.257179249	-8.626699077	3.855575785	-5.367486795
gi.160347126.gb.ABX26141.1..Mole.	41.447	66.447	27.632	8.553	57.237	42.763	21.711	11.842	9.868	63	101	42	13	87	65	33	18	15	78.22368421	0.028981469	0.02617576	0.300065789	-0.245657895	0.148355263	0.123684211	-0.178026316	0.241118421	0.209013158	-0.011776316	0.063486842	0.108486842	1.149671053	3.855575511	-5.367514145	-9.585847433	3.472679623	-5.357427765	-8.989132205	3.498752994	-5.305044108	-8.801200118	3.70567213	-5.389970066	-9.41944442	4.929762551	-4.257179249	-8.626699077	3.855575785	-5.367486795
gi.125910.sp.P02754.3.LACB_BOVIN.Mole.	26.404	44.382	36.517	6.742	56.18	43.82	26.404	11.798	14.607	47	79	65	12	100	78	47	21	26	106.4044944	-0.004506099	-0.005071607	0.063707865	-0.346235955	-0.220842697	-0.08241573	0.018707865	0.061966292	-0.060730337	-0.008033708	0.152078652	0.014101124	1.013202247	-1.773661183	-7.227653296	-15.31789672	-2.341762008	-7.291260573	-14.88895698	-2.311777295	-7.149463123	-14.19415427	-2.082965363	-7.232190788	-14.63577	-0.309365739	-6.686846609	-12.83679182	-1.773660978	-7.227632784
gi.84703.pir..C27634.Mole.	34.483	58.621	27.586	0	51.724	48.276	17.241	10.345	6.897	10	17	8	0	15	14	5	3	2	74.13793103	-0.544791587	-0.559153275	0.274482759	-0.417931034	-0.076551724	-0.020689655	0.043793103	0.154482759	0.093103448	-0.14137931	-0.022068966	0.073793103	2.254827586	1.253894017	0.848109066	-1.533485572	1.194579923	0.876246541	-0.907607685	1.197100703	0.909794906	-0.889105271	1.229027339	0.822253936	-1.566244608	1.345932987	0.925126851	-0.866146908	1.253894222	0.848129579
gi.84700.pir..JQ0337.Mole.	28.163	49.796	26.122	15.51	54.286	45.714	22.857	12.245	10.612	69	122	64	38	133	112	56	30	26	69.75510204	-0.041576693	-0.041064555	0.169469388	-0.060938776	-0.093836735	0.096285714	0.015795918	0.107673469	0.049428571	-0.024326531	0.111428571	0.049183673	2.073102041	6.402058653	-3.74098648	-13.82297085	5.787375511	-3.820181722	-13.51064354	5.826272208	-3.664582916	-13.11964516	6.120795108	-3.73746106	-12.73699832	8.012689575	-2.508008097	-11.15009737	6.402059884	-3.740863403
gi.51242679.gb.AAT99258.1..Mole.	33.702	56.354	29.006	11.602	56.077	43.923	24.586	12.983	11.602	122	204	105	42	203	159	89	47	42	77.0718232	-0.015056389	-0.014631069	0.174033149	-0.22480663	-0.037541436	0.006325967	-0.108977901	0.130939227	0.088093923	-0.071878453	0.175303867	-0.010911602	1.357071823	9.508443758	-2.574967736	-10.51993695	8.555691547	-2.614907422	-10.03485379	8.611576707	-2.505345838	-9.23081724	9.037299999	-2.580656487	-9.201407879	11.96095162	-1.443110947	-8.904287188	9.508444715	-2.574872009
gi.284518361.gb.ADB92492.1..Mole.	19.747	46.076	36.203	11.646	57.215	42.785	26.582	10.38	16.203	78	182	143	46	226	169	105	41	64	111.8227848	0.000682484	0.000828673	0.06156962	-0.238658228	-0.247341772	0.044582278	-0.177924051	0.109367089	-0.040455696	0.037594937	0.08835443	-0.002303797	1.251367089	-16.86642008	-32.13231183	-36.11847909	-18.46567708	-32.10864243	-35.48246465	-18.35241514	-32.08758928	-35.16259951	-17.48922037	-32.15733879	-35.07426561	-13.81640386	-30.96284085	-36.10905482	-16.86641899	-32.13220243
gi.284518363.gb.ADB92493.1..Mole.	17.587	44.622	23.401	22.965	55.087	44.913	28.488	16.134	12.355	121	307	161	158	379	309	196	111	85	67.09302326	0.003478566	0.00351882	0.095639535	0.053459302	-0.257340116	0.124985465	-0.099084302	0.027063953	0.041540698	-0.027223837	0.118473837	-0.048531977	1.872252907	32.51288469	-4.265703946	-19.22322967	30.42026005	-4.308004296	-18.97592145	30.56646926	-4.210014151	-17.7598832	31.67069981	-4.234101815	-13.78574778	37.7043562	-0.420495033	-19.2165781	32.51288695	-4.265478304
gi.169822894.gb.ACA96507.1..Mole.	33.668	57.789	23.618	11.055	55.779	44.221	18.09	10.553	7.538	67	115	47	22	111	88	36	21	15	60.35175879	-0.106941042	-0.09441525	0.228994975	-0.161457286	0.021055276	0.043668342	-0.004673367	0.12879397	0.094020101	-0.062060302	0.066331658	0.057085427	1.487236181	7.308873613	0.975430407	-8.365426273	6.940489758	0.899839386	-8.004189889	6.964816731	1.057490528	-7.397919861	7.149914747	0.977526481	-7.545163652	8.231548623	1.872138382	-5.594690577	7.308873955	0.975464596
gi.168316.gb.AAA63279.1..Mole.	35.361	59.316	23.574	11.407	54.373	45.627	27.757	13.688	14.068	93	156	62	30	143	120	73	36	37	61.55893536	-0.021280676	-0.018840854	0.257604563	-0.18121673	0.06418251	-0.016159696	-0.107452471	0.126501901	0.048973384	-0.047072243	0.162965779	-0.048250951	1.545285171	3.039412063	-5.041869023	-13.99325641	2.163132457	-5.109086132	-13.56672561	2.219408	-4.964452239	-12.62524602	2.645111743	-5.041715672	-12.77246278	4.912659108	-4.279035456	-11.67203489	3.039412473	-5.041827997
gi.168314.gb.AAA63278.1..Mole.	34.524	58.73	22.619	11.508	54.365	45.635	29.365	14.286	15.079	87	148	57	29	137	115	74	36	38	59.6031746	-0.078839853	-0.069925198	0.282261905	-0.161507937	0.077777778	-0.021587302	-0.120515873	0.116428571	0.043769841	-0.022222222	0.154206349	-0.050912698	1.640198413	2.112999619	-6.041075325	-14.99324846	1.205890868	-6.108639648	-14.56672114	1.265084781	-5.963973838	-13.62524124	1.712661772	-6.04099176	-13.77245553	4.003568199	-5.278036455	-12.67202489	2.113000029	-6.041034299
gi.2498585.sp.Q41183.1.MPAG2_DACGL.Mole.	27.778	50	27.778	5.556	44.444	55.556	36.111	13.889	22.222	10	18	10	2	16	20	13	5	8	75.83333333	-0.115282278	-0.11405172	0.378333333	-0.264166667	-0.210555556	-0.063055556	-0.084444444	0.193611111	-0.086666667	-0.043888889	0.234722222	-0.044166667	1.954722222	-1.840353291	-3.095758406	-4.923573102	-2.00712679	-3.054772295	-4.259748395	-2.001866357	-3.037081228	-4.149892338	-1.948059957	-3.123725759	-4.768153845	-1.36182217	-3.051170357	-4.645323406	-1.840353291	-3.095758406
gi.2498586.sp.Q40638.MPAO1_ORYSA.Mole.	31.179	57.414	28.137	7.985	56.654	43.346	28.897	15.97	12.928	82	151	74	21	149	114	76	42	34	73.46007605	-0.028372402	-0.028121966	0.25513308	-0.2778327	-0.012395437	-0.062319392	-0.070076046	0.047148289	0.084524715	0.011520913	0.14	-0.039011407	1.655551331	11.53992483	3.90705761	-5.582555641	10.70956178	3.826436881	-5.173657983	10.76602545	3.987900395	-4.23276173	11.19170964	3.908684179	-4.556604596	13.19183318	4.704931579	-2.868108987	11.53992571	3.9071465
gi.2498581.sp.Q40240.1.MPA5A_LOLPR.Mole.	42.857	64.286	36.364	6.494	61.039	38.961	20.13	13.961	6.169	132	198	112	20	188	120	62	43	19	73.53896104	0.067547033	0.057163054	0.251168831	-0.396850649	0.021363636	-0.129642857	-0.036331169	-0.027305195	0.276266234	-0.158019481	0.302597403	0.005454545	1.447305195	26.0681349	20.17849212	15.5972766	25.63927762	20.18777817	16.1919472	25.66245039	20.2419061	16.550256	25.84754189	20.16129112	16.34413684	27.23144342	20.74299871	16.35899988	26.06813661	20.17866306
gi.2498580.sp.P56167.1.MPA54_PHAAQ.Mole.	45.143	61.714	42.857	9.143	62.857	37.143	22.286	13.143	9.143	79	108	75	16	110	65	39	23	16	81.25714286	-0.072434605	-0.066848945	0.169085714	-0.370057143	-0.005942857	-0.033714286	-0.038342857	0.140857143	0.217714286	-0.080514286	0.463314286	0.026971429	0.835028571	9.122956886	5.09240514	2.398094413	8.802376926	5.131367314	3.061529773	8.81349875	5.151586473	3.40959661	8.911084226	5.068687601	3.085716874	10.18485103	5.362227026	2.51649301	9.122957296	5.092446166
Q28049.Mole.	25.203	48.78	25.203	12.195	48.78	51.22	29.268	13.008	16.26	31	60	31	15	60	63	36	16	20	83.98373984	-0.016485041	-0.017815467	0.133577236	-0.153170732	-0.084552846	0.07	0.021707317	0.117642276	-0.184308943	-0.006260163	0.024796748	-0.03495935	1.694308943	-2.14133347	-7.198726925	-16.0261042	-2.663860266	-7.275776092	-15.64131919	-2.624937677	-7.117588712	-14.99824863	-2.330506001	-7.199579846	-15.43985699	-1.237286496	-6.519749575	-13.17939681	-2.141333402	-7.198720087
gi.154101366.gb.ABS58503.1..Mole.	21.429	52.381	29.762	5.952	50	50	32.143	16.667	15.476	18	44	25	5	42	42	27	14	13	90.23809524	0.042313336	0.049659616	0.248095238	-0.304285714	-0.231904762	-0.10702381	-0.138928571	0.101547619	-0.013809524	-0.009285714	0.101904762	0.066309524	1.8475	2.438506396	-0.909762527	-3.017479669	2.133059244	-0.870291401	-2.345037117	2.149999929	-0.851795671	-2.169923572	2.29129932	-0.937458161	-2.788175248	3.165481916	-0.643735871	-2.759096115	2.438506669	-0.909735176
gi.4377538.emb.CAA42677.1..Mole.	32.227	54.976	26.066	14.218	54.028	45.972	18.957	10.427	8.531	68	116	55	30	114	97	40	22	18	73.507109	-0.024346282	-0.022895638	0.161137441	-0.103507109	-0.039146919	0.117677725	-0.008530806	0.131895735	0.06436019	-0.078625592	0.093507109	0.073033175	1.797109005	5.348288032	-2.795740458	-11.80662043	4.887570866	-2.858644071	-11.45568959	4.920437146	-2.720493855	-11.11795739	5.171200518	-2.795164876	-10.85306621	6.427764027	-1.717323023	-9.426714005	5.348288852	-2.795658406
gi.14423995.sp.Q9NH75.1.VA4_SOLGE.Mole.	20.438	43.796	32.117	7.299	55.474	44.526	27.007	19.708	7.299	28	60	44	10	76	61	37	27	10	110.1459854	0.060518071	0.077829101	0.007664234	-0.350218978	-0.267226277	-0.020875912	0.03810219	0.083284672	0.019708029	-0.03080292	0.002554745	-0.116715328	1.144817518	18.30322129	16.56234928	8.346764404	18.07367534	16.50301346	8.779306428	18.08616508	16.64614326	9.621547359	18.18375055	16.56324439	9.297667623	18.8191779	16.86971058	10.74428557	18.30322164	16.56238347
Q2YFF0.Mole.	17.808	40.639	26.027	17.352	57.991	42.009	24.658	13.242	11.416	39	89	57	38	127	92	54	29	25	81.50684932	-0.133286179	-0.139513634	0.056255708	-0.042785388	-0.23652968	-0.009178082	-0.076438356	0.098538813	0.040136986	0.012283105	0.049771689	-0.096803653	1.465388128	6.601001895	1.133240093	-3.205034571	5.987323936	1.154178987	-2.620352271	6.027823702	1.192158692	-2.213374132	6.344206818	1.118224202	-1.948475577	7.815197995	1.549495788	-2.932306437	6.601002578	1.13330847
gi.21593010.gb.AAM64959.1..Mole.	40.293	58.608	27.106	9.524	56.777	43.223	21.612	10.256	11.355	110	160	74	26	155	118	59	28	31	66.92307692	0.013765016	0.011821706	0.197472527	-0.258791209	0.029267399	-0.033186813	-0.121245421	0.185457875	0.101465201	-0.088498168	0.212747253	0.017289377	1.165604396	0.32218573	-6.807167833	-11.40297077	-0.414736611	-6.801524551	-10.80954816	-0.36820388	-6.745841462	-10.32391226	-0.008132913	-6.825143281	-10.58888713	1.919728295	-6.236414895	-10.64676204	0.322186208	-6.807119969
gi.3703107.gb.AAC63045.1..Mole.	23.866	47.535	21.893	10.848	44.379	55.621	29.586	14.793	14.793	121	241	111	55	225	282	150	75	75	61.75542406	0.178846797	0.185218552	0.416074951	-0.067751479	-0.178974359	-0.010769231	-0.008579882	0.115641026	0.039526627	-0.003155819	0.112426036	-0.002741617	3.181005917	9.259755975	-9.287813674	-16.75030616	7.707518383	-9.321878738	-16.26811696	7.780666972	-9.234820492	-16.03547263	8.337675364	-9.304101584	-15.59392092	13.91675563	-7.941629408	-15.46409983	9.259759804	-9.287430767
gi.5815436.gb.AAD52672.1.AF178772_1.Mole.	28.649	52.973	19.64	15.495	52.432	47.568	23.964	11.892	12.072	159	294	109	86	291	264	133	66	67	62.7027027	-0.017579713	-0.014972727	0.168396396	-0.107477477	-0.067135135	0.018720721	-0.123963964	0.017261261	0.014018018	-0.184378378	0.043891892	-0.036594595	1.595873874	5.360952853	-17.08435575	-33.59574175	3.775584797	-17.23278159	-33.45979385	3.879542329	-16.99874505	-32.05952295	4.655407005	-17.05320341	-30.49931461	9.232192582	-14.69156446	-30.16508117	5.360953742	-17.08426686
gi.8118425.gb.AAF72985.1.AF261272_1.Mole.	34.965	58.741	24.126	15.035	57.343	42.657	21.329	11.189	10.14	100	168	69	43	164	122	61	32	29	62.13286713	-0.070429678	-0.062103302	0.162342657	-0.122692308	0.065594406	0.05520979	-0.077377622	0.13541958	0.087762238	-0.061503497	0.116643357	-0.032062937	1.485804196	5.435511293	-3.83003039	-13.54910159	4.681932532	-3.910128091	-13.19027902	4.738361944	-3.752088934	-12.581062	5.164078719	-3.828050511	-12.61052801	6.875710055	-2.708371611	-10.81757122	5.435512182	-3.829941501
gi.105969545.gb.ABF81662.1..Mole.	33.086	59.108	26.766	11.152	60.223	39.777	24.535	13.383	11.152	89	159	72	30	162	107	66	36	30	73.19702602	-0.02220555	-0.020925343	0.146505576	-0.214312268	0.059144981	-0.020780669	-0.107472119	0.11598513	0.07605948	-0.013791822	0.111115242	-0.03133829	1.073122677	8.872176537	2.75362848	-7.942802548	8.087611584	2.659162848	-7.597258595	8.147196531	2.838966206	-6.51257089	8.59479307	2.763901067	-6.483159071	10.11959227	3.472400182	-5.023084737	8.872176879	2.753662668
gi.8118423.gb.AAF72984.1.AF261271_2.Mole.	35.075	60.448	25.746	13.806	58.209	41.791	18.657	9.328	9.328	94	162	69	37	156	112	50	25	25	64.44029851	-0.009792525	-0.008836241	0.143507463	-0.176679104	0.041716418	0.05141791	-0.083432836	0.117798507	0.081567164	-0.069925373	0.14988806	-0.008246269	1.299253731	2.322993818	-5.01356741	-14.41323995	1.692731582	-5.092281793	-14.05553196	1.737483094	-4.934812197	-13.48887992	2.075700361	-5.012406743	-13.57723113	3.588664961	-4.112062735	-11.6521433	2.322994502	-5.013499034
gi.105969543.gb.ABF81661.1..Mole.	30.303	56.566	25.253	12.121	52.525	47.475	30.303	16.162	14.141	30	56	25	12	52	47	30	16	14	75.75757576	-0.032974336	-0.031501068	0.201919192	-0.172323232	-0.016161616	-0.022828283	-0.126363636	0.088181818	0.000505051	-0.103838384	0.101313131	-0.041212121	1.585353535	3.325539965	-0.012030454	-4.173374181	2.958000553	-0.00187721	-3.588331996	2.984092936	0.052406953	-3.216160828	3.191044651	-0.029264366	-3.540028274	3.957437338	0.326587733	-3.364822827	3.325540102	-0.012016779
gi.1584320.prf..2122374A.Mole.	29.375	51.875	29.375	11.25	55	45	28.125	14.375	13.75	47	83	47	18	88	72	45	23	22	82.875	-0.10565992	-0.110321467	0.2104375	-0.2135	-0.1084375	0.0466875	-0.1226875	0.13975	0.07125	-0.00425	0.1770625	-0.0224375	1.3185625	3.659901287	-2.813954985	-7.36839282	3.200440772	-2.80523463	-6.779598183	3.220706671	-2.749988963	-6.308193795	3.383918407	-2.831500376	-6.573190786	5.101550858	-2.244967955	-6.604569531	3.659901492	-2.813934472
gi.1584321.prf..2122374B.Mole.	29.56	52.201	30.189	10.692	55.346	44.654	28.302	14.465	13.836	47	83	48	17	88	71	45	23	22	84.02515723	-0.103878513	-0.109745819	0.218930818	-0.220880503	-0.101194969	0.036792453	-0.117735849	0.143333333	0.077358491	0.008050314	0.189119497	-0.032641509	1.378616352	3.750810278	-1.904874076	-6.370390822	3.29134983	-1.896147032	-5.780928205	3.311615446	-1.840929675	-5.312345105	3.474827182	-1.922441088	-5.577342096	5.139837262	-1.445737964	-5.608074125	3.750810551	-1.904846726
P25974.Mole.	19.818	43.736	28.474	11.39	48.064	51.936	26.879	13.667	13.212	87	192	125	50	211	228	118	60	58	89.24829157	0.091810043	0.107333106	0.225512528	-0.157220957	-0.284874715	0.014077449	-0.053758542	0.134510251	0.002027335	-0.015353075	0.08904328	-0.046218679	2.19667426	8.986358996	-5.353500895	-10.07936115	7.757574441	-5.340140028	-9.451394885	7.818510025	-5.301214363	-8.976092618	8.287979813	-5.376033991	-8.946678341	12.50672701	-4.35595486	-9.767661485	8.986361115	-5.353288928
gi.8118428.gb.AAF72986.1.AF261273_1.Mole.	43.273	62.545	27.273	10.545	63.636	36.364	13.818	10.182	3.636	119	172	75	29	175	100	38	28	10	68.50909091	0.049983992	0.041958957	0.126218182	-0.207163636	0.153090909	0.008109091	-0.017963636	0.242036364	0.248654545	-0.022872727	0.144254545	0.025272727	1.005090909	18.84264144	15.69176932	6.430390722	18.56651744	15.61727251	6.782449346	18.5879203	15.7743169	7.332171103	18.75116461	15.69606013	7.361550968	19.29445963	16.25354106	9.152226378	18.84264253	15.69187872
gi.15418740.gb.AAK13028.1..Mole.	27.673	47.799	29.56	15.094	51.572	48.428	30.189	15.094	15.094	44	76	47	24	82	77	48	24	24	88.86792453	-0.071450712	-0.075883513	0.16672956	-0.140503145	-0.180566038	0.11509434	-0.143584906	0.165220126	0.017610063	-0.030188679	0.200880503	-0.006100629	1.320251572	2.535327369	-6.446547968	-9.916819659	2.014525368	-6.410209577	-9.274161228	2.040243092	-6.389425868	-8.886472569	2.247220872	-6.468493477	-8.974838531	4.168679708	-5.62386495	-9.867762024	2.535327437	-6.446541131
[truncated: 4,058 more rows]
[truncated: 80 more columns]
