# Supplementary material for: A deep learning based ensemble approach for protein allergen classification
Source: PeerJ Comput Sci. 2023 Oct 12;9:e1622. doi: 10.7717/peerj-cs.1622 (PMC10588724; doi:10.7717/peerj-cs.1622)
Supplement: Supplemental Information 2 [file peerj-cs-09-1622-s002.zip]

Archive with 5 entries (5 files):
- CODE/Ensemble_Model.ipynb
- CODE/Feature_extraction - Copy.R
- CODE/Implementation_allergen.ipynb
- CODE/reduced_all_allergens_1.fasta
- CODE/reduced_all_nonallergens.fasta
