# Supplementary material for: A deep learning based ensemble approach for protein allergen classification
Source: PeerJ Comput Sci. 2023 Oct 12;9:e1622. doi: 10.7717/peerj-cs.1622 (PMC10588724; doi:10.7717/peerj-cs.1622)
Supplement: Supplemental Information 2 [file peerj-cs-09-1622-s002.zip › CODE/Ensemble_Model.ipynb]

# %% [code]
import numpy as np
import pandas as pd
import matplotlib.pyplot as plt
import re

# %% [code]
from sklearn.ensemble import ExtraTreesClassifier
from sklearn.datasets import make_classification
from sklearn.model_selection import train_test_split

# %% [code]
data=pd.read_csv('allergen_128Features_Data.csv')
data.head()

# %% [code]
x=data.iloc[:,1:129]
x.head(5)

# %% [code]
from sklearn.preprocessing import StandardScaler
sc = StandardScaler()
x_scalled = sc.fit_transform(x)

# %% [code]
dataScalled=np.concatenate((x_scalled, y.reshape(4854,1)), axis=1)
dataScalled.shape

# %% [code]
columnNames=list(data.columns)
columnNames.pop(0)

# %% [code]
a=pd.DataFrame(dataScalled,columns=columnNames)

# %% [code]
from sklearn.model_selection import train_test_split
x_train, x_test, y_train, y_test = train_test_split(x_scalled, y, test_size=0.30, random_state=42)

# %% [code]
import time

# %% [code]
from sklearn.linear_model import LogisticRegression
from sklearn.metrics import accuracy_score, confusion_matrix, classification_report
from sklearn import metrics
from sklearn.metrics import roc_curve
from sklearn.metrics import roc_auc_score
from sklearn.metrics import precision_recall_curve
from sklearn.metrics import auc
from matplotlib import pyplot

# %% [markdown]
**Extra Tree**

# %% [code]
et = ExtraTreesClassifier()

# %% [code]
et.fit(x_train, y_train)

# %% [code]
y_pred_ExtraTree = et.predict(x_test)

# %% [code]
accuracy = et.score(x_test, y_test)

print("Extra Trees Classifier accuracy: {:.2f}%".format(accuracy * 100))

# %% [code]

print(classification_report(y_test, y_pred_ExtraTree))
print (round(accuracy_score(y_test, y_pred_ExtraTree)*100,2))
TN, FP, FN, TP = confusion_matrix(y_test, y_pred_ExtraTree).ravel()
print(TN, FP, FN, TP)
print("False Alarm Rate (FAR): ",end=" ")
print(FP/(TN+FP))
print("Specificity: ",end=" ")
print(TN/(TN+FP))
print("Matthews Correlation Coefficient (MCC): ",end=" ")
print(metrics.matthews_corrcoef(y_test, y_pred_ExtraTree))
ab_auc = roc_auc_score(y_test, y_pred_ExtraTree)
print('Extra Tree: ROC AUC=%.3f' % (ab_auc))
ab_fpr, ab_tpr, _ = roc_curve(y_test, y_pred_ExtraTree)
print(ab_fpr, " ", ab_tpr)
ab_precision, ab_recall, _ = precision_recall_curve(y_test, y_pred_ExtraTree)
ab_aucPR = auc(ab_recall, ab_precision)
print('Extra Tree: PR AUC=%.3f' % (ab_aucPR))
print(ab_precision," ", ab_recall)

# %% [code]
from xgboost import XGBClassifier
from sklearn.datasets import load_breast_cancer
from sklearn.metrics import accuracy_score


# %% [code]
# instantiate the XGBoost classifier with default hyperparameters
xgb = XGBClassifier()


# %% [code]
# train the model on the training data
xgb.fit(x_train, y_train)


# %% [code]
# make predictions on the testing data
y_pred_xgboost = xgb.predict(x_test)

# %% [code]
# evaluate the model performance on the testing data
accuracy = accuracy_score(y_test, y_pred_xgboost)
print("XGBoost Classifier accuracy: {:.2f}%".format(accuracy * 100))

# %% [code]

print(classification_report(y_test, y_pred_xgboost))
print (round(accuracy_score(y_test, y_pred_xgboost)*100,2))
TN, FP, FN, TP = confusion_matrix(y_test, y_pred_xgboost).ravel()
print(TN, FP, FN, TP)
print("False Alarm Rate (FAR): ",end=" ")
print(FP/(TN+FP))
print("Specificity: ",end=" ")
print(TN/(TN+FP))
print("Matthews Correlation Coefficient (MCC): ",end=" ")
print(metrics.matthews_corrcoef(y_test, y_pred_xgboost))
ab_auc = roc_auc_score(y_test, y_pred_xgboost)
print('XG Boost: ROC AUC=%.3f' % (ab_auc))
ab_fpr, ab_tpr, _ = roc_curve(y_test, y_pred_xgboost)
print(ab_fpr, " ", ab_tpr)
ab_precision, ab_recall, _ = precision_recall_curve(y_test, y_pred_xgboost)
ab_aucPR = auc(ab_recall, ab_precision)
print('XG Boost: PR AUC=%.3f' % (ab_aucPR))
print(ab_precision," ", ab_recall)

# %% [code]
pip install catboost

# %% [code]
from sklearn.model_selection import train_test_split
from catboost import CatBoostClassifier

# %% [code]
cat = CatBoostClassifier()


# %% [code]
cat.fit(x_train, y_train)


# %% [code]
y_pred_catboost = cat.predict(x_test)

# %% [code]
score = cat.score(x_test, y_test)

print("CatBoost Classifier accuracy: {:.2f}%".format(score * 100))

# %% [code]

print(classification_report(y_test, y_pred_catboost))
print (round(accuracy_score(y_test, y_pred_catboost)*100,2))
TN, FP, FN, TP = confusion_matrix(y_test, y_pred_catboost).ravel()
print(TN, FP, FN, TP)
print("False Alarm Rate (FAR): ",end=" ")
print(FP/(TN+FP))
print("Specificity: ",end=" ")
print(TN/(TN+FP))
print("Matthews Correlation Coefficient (MCC): ",end=" ")
print(metrics.matthews_corrcoef(y_test, y_pred_catboost))
ab_auc = roc_auc_score(y_test, y_pred_catboost)
print('Cat Boost: ROC AUC=%.3f' % (ab_auc))
ab_fpr, ab_tpr, _ = roc_curve(y_test, y_pred_catboost)
print(ab_fpr, " ", ab_tpr)
ab_precision, ab_recall, _ = precision_recall_curve(y_test, y_pred_catboost)
ab_aucPR = auc(ab_recall, ab_precision)
print('Cat Boost: PR AUC=%.3f' % (ab_aucPR))
print(ab_precision," ", ab_recall)

# %% [code]
import torch
import torch.nn as nn
import torch.optim as optim

# %% [code]
class DBN(nn.Module):
    def __init__(self, n_input, n_hidden):
        super(DBN, self).__init__()
        self.n_layers = len(n_hidden)
        self.sigmoid = nn.ReLU() #Sigmoid()
        self.layers = nn.ModuleList()
        for i in range(self.n_layers):
            if i == 0:
                self.layers.append(nn.Linear(n_input, n_hidden[i]))
            else:
                self.layers.append(nn.Linear(n_hidden[i-1], n_hidden[i]))
        self.output = nn.Linear(n_hidden[-1], 3)
        self.softmax = nn.ReLU() 
        
    def forward(self, x):
        h = x
        for i in range(self.n_layers):
            h = self.sigmoid(self.layers[i](h))
        y1 = self.softmax(self.output(h))
        return y1


dbn = DBN(n_input=128, n_hidden=[128, 64, 13])
optimizer = optim.Adam(dbn.parameters(), lr=0.0005) 
criterion = nn.CrossEntropyLoss()

# %% [code]
for epoch in range(20):
    running_loss = 0.0
    for i in range(len(x_train)):
        optimizer.zero_grad()
        x = torch.Tensor(x_train[i]).unsqueeze(0)
        y2 = torch.LongTensor([y_train[i]])
        output = dbn(x)
        loss = criterion(output, y2)
        loss.backward()
        optimizer.step()
        running_loss += loss.item()
    print('Epoch %d loss: %.3f' % (epoch+1, running_loss/len(x_train)))

# %% [code]
# Evaluate the DBN on the test set
yHat_dbn=[]
with torch.no_grad():
    correct = 0
    total = 0
    for i in range(len(x_test)):
        x = torch.Tensor(x_test[i]).unsqueeze(0)
        y3 = torch.LongTensor([y_test[i]])
        output = dbn(x)
        _, predicted = torch.max(output.data, 1)
        yHat_dbn.append(predicted.numpy()[0])
        total += y3.size(0)
        correct += (predicted == y3).sum().item()
    print('Test accuracy: %.3f' % (correct/total))

# %% [code]

print(classification_report(y_test, yHat_dbn))
print (round(accuracy_score(y_test, yHat_dbn)*100,2))
TN, FP, FN, TP = confusion_matrix(y_test, yHat_dbn).ravel()
print(TN, FP, FN, TP)
print("False Alarm Rate (FAR): ",end=" ")
print(FP/(TN+FP))
print("Specificity: ",end=" ")
print(TN/(TN+FP))
print("Matthews Correlation Coefficient (MCC): ",end=" ")
print(metrics.matthews_corrcoef(y_test, yHat_dbn))
ab_auc = roc_auc_score(y_test, yHat_dbn)
print('DBN: ROC AUC=%.3f' % (ab_auc))
ab_fpr, ab_tpr, _ = roc_curve(y_test, yHat_dbn)
print(ab_fpr, " ", ab_tpr)
ab_precision, ab_recall, _ = precision_recall_curve(y_test, yHat_dbn)
ab_aucPR = auc(ab_recall, ab_precision)
print('DBN: PR AUC=%.3f' % (ab_aucPR))
print(ab_precision," ", ab_recall)

# %% [code]
from sklearn.model_selection import train_test_split
from sklearn.ensemble import GradientBoostingClassifier
from sklearn.metrics import accuracy_score

# %% [code]
gb = GradientBoostingClassifier()

# %% [code]
gb.fit(x_train, y_train)

# %% [code]
y_pred_GB = gb.predict(x_test)

# %% [code]
accuracy = accuracy_score(y_test, y_pred_GB)

print("Gradient Boosting Classifier accuracy: {:.2f}%".format(accuracy * 100))

# %% [code]

print(classification_report(y_test, y_pred_GB))
print (round(accuracy_score(y_test, y_pred_GB)*100,2))
TN, FP, FN, TP = confusion_matrix(y_test, y_pred_GB).ravel()
print(TN, FP, FN, TP)
print("False Alarm Rate (FAR): ",end=" ")
print(FP/(TN+FP))
print("Specificity: ",end=" ")
print(TN/(TN+FP))
print("Matthews Correlation Coefficient (MCC): ",end=" ")
print(metrics.matthews_corrcoef(y_test, y_pred_GB))
ab_auc = roc_auc_score(y_test, y_pred_GB)
print('GB: ROC AUC=%.3f' % (ab_auc))
ab_fpr, ab_tpr, _ = roc_curve(y_test, y_pred_GB)
print(ab_fpr, " ", ab_tpr)
ab_precision, ab_recall, _ = precision_recall_curve(y_test, y_pred_GB)
ab_aucPR = auc(ab_recall, ab_precision)
print('GB: PR AUC=%.3f' % (ab_aucPR))
print(ab_precision," ", ab_recall)

# %% [code]
from sklearn.ensemble import RandomForestClassifier

# %% [code]
clf = RandomForestClassifier(n_estimators=100,criterion='gini',bootstrap=True,max_samples=2000).fit(x_train, y_train)

YHat_RF = clf.predict(x_test)


print(classification_report(y_test, YHat_RF))
print (round(accuracy_score(y_test, YHat_RF)*100,2))
TN, FP, FN, TP = confusion_matrix(y_test, YHat_RF).ravel()
print(TN, FP, FN, TP)

print("False Alarm Rate (FAR): ",end=" ")
print(FP/(TN+FP))
print("Specificity: ",end=" ")
print(TN/(TN+FP))
print("Matthews Correlation Coefficient (MCC): ",end=" ")
print(metrics.matthews_corrcoef(y_test, YHat_RF))


RF_auc = roc_auc_score(y_test, YHat_RF)

print('RF: ROC AUC=%.3f' % (RF_auc))

RF_fpr, RF_tpr, _ = roc_curve(y_test, YHat_RF)

# %% [code]
yhat_ensemble=[]
for (a,b,c) in zip(y_pred_ExtraTree,yHat_dbn,y_pred_catboost):
  if((a+b+c)<2):
    yhat_ensemble.append(0)
  else:
    yhat_ensemble.append(1)


# %% [code]

print(classification_report(y_test, yhat_ensemble))
print (round(accuracy_score(y_test, yhat_ensemble)*100,2))
TN, FP, FN, TP = confusion_matrix(y_test, yhat_ensemble).ravel()
print(TN, FP, FN, TP)
print("False Alarm Rate (FAR): ",end=" ")
print(FP/(TN+FP))
print("Specificity: ",end=" ")
print(TN/(TN+FP))
print("Matthews Correlation Coefficient (MCC): ",end=" ")
print(metrics.matthews_corrcoef(y_test, yhat_ensemble))
ab_auc = roc_auc_score(y_test, yhat_ensemble)
print('Ensemble: ROC AUC=%.3f' % (ab_auc))
ab_fpr, ab_tpr, _ = roc_curve(y_test, yhat_ensemble)
print(ab_fpr, " ", ab_tpr)
ab_precision, ab_recall, _ = precision_recall_curve(y_test, yhat_ensemble)
ab_aucPR = auc(ab_recall, ab_precision)
print('Ensemble: PR AUC=%.3f' % (ab_aucPR))
print(ab_precision," ", ab_recall)
