# Supplementary material for: A deep learning based ensemble approach for protein allergen classification
Source: PeerJ Comput Sci. 2023 Oct 12;9:e1622. doi: 10.7717/peerj-cs.1622 (PMC10588724; doi:10.7717/peerj-cs.1622)
Supplement: Supplemental Information 2 [file peerj-cs-09-1622-s002.zip › CODE/Feature_extraction - Copy.R]

library(protr)
library(ftrCOOL)
library(peptider)
library(Peptides)
library(seqinr)
X= read.fasta('sequence.fasta') #For both allergen and non allergen
##################################################################

##########################################################
aasmile <- aaSMILES(X)
aasmile_df<- as.data.frame(aasmile)
head(aasmile_df)
######################################################
aindex<- aIndex(X)
aindex_df<- as.data.frame(aindex)
######################################################

blosum<- blosumIndices(seq=X)
blosum_df<- as.data.frame(blosum)
####################################################################
boman <- boman(seq=X)
boman_df<- as.data.frame(boman)
######################################################################
charge_Bjell<- charge(seq= X,pH= 7, pKscale= "Bjellqvist")
charge_Bjell_df<- as.data.frame(charge_Bjell)
charge_Bjell<- charge(seq= X,pH=  seq(from = 5,to = 9,by = 2), pKscale= "EMBOSS")
charge_Bjell_df<- as.data.frame(charge_Bjell)
charge_murray<-charge(seq= X,pH=seq(from = 5,to = 9,by = 2), pKscale= "Murray")
charge_murray_df<- as.data.frame(charge_murray)
charge_sillero<-charge(seq= X,pH=  seq(from = 5,to = 9,by = 2), pKscale= "Sillero")
charge_sillero_df<- as.data.frame(charge_sillero)
charge_solomon<-charge(seq= X,pH=  seq(from = 5,to = 9,by = 2), pKscale= "Solomon")
charge_solomon_df<- as.data.frame(charge_solomon)
charge_styer<-charge(seq= X,pH=  seq(from = 5,to = 9,by = 2), pKscale= "Stryer")
charge_styer_df<- as.data.frame(charge_styer)
charge_lehninger<-charge(seq= X,pH=  seq(from = 5,to = 9,by = 2), pKscale= "Lehninger")
charge_lehninger_df<- as.data.frame(charge_lehninger)
charge_dowson<-charge(seq= X,pH=  seq(from = 5,to = 9,by = 2), pKscale= "Dawson")
charge_dowson_df<- as.data.frame(charge_dowson)
charge_rodwell<-charge(seq= X,pH=  seq(from = 5,to = 9,by = 2), pKscale= "Rodwell")
charge_rodwell_df<- as.data.frame(charge_rodwell)
########################################################################################
#data(AAdata)
cross_covariance_df<- as.data.frame(crossCovariance(
  sequence = X,
  lag = 1,
  property1 = AAdata$Hydrophobicity$KyteDoolittle,
  property2 = AAdata$Hydrophobicity$Eisenberg,
  center = TRUE
))
#######################################################################################
#polarity_hydrophobicity_hBonding<-as.data.frame(crucianiProperties(seq = X))
######################################################################################

#########################################################################################


#####################################################################################################
#instaindex_df<- as.data.frame(instaIndex(seq=X))
###################################################################################################
kideraFactor_df<- as.data.frame(kideraFactors(seq=X))

####################################################################################################
lengthpep_df<-as.data.frame(lengthpep(seq=X))
###################################################################################################
massShift_none_df<- as.data.frame(massShift(seq=X, label = "none", aaShift = c(K = 6.020129, R = 6.020129), monoisotopic = TRUE))
massShift_silac_13c_df<- as.data.frame(massShift(seq=X, label = "silac_13c", aaShift = c(K = 6.020129, R = 6.020129), monoisotopic = TRUE))

massShift_silac_13c15n_df<- as.data.frame(massShift(seq=X, label = "silac_13c15n", aaShift = c(K = 6.020129, R = 6.020129), monoisotopic = TRUE))

massShift_silac_13c15n_df<- as.data.frame(massShift(seq=X, label = "15n", aaShift = c(K = 6.020129, R = 6.020129), monoisotopic = TRUE))
##########################################################################################################################################
massShift_none_df<- as.data.frame(massShift(seq=X, label = "none", aaShift = c(K = 6.020129, R = 6.020129), monoisotopic = FALSE))
massShift_silac_13c_f_df<- as.data.frame(massShift(seq=X, label = "silac_13c", aaShift = c(K = 6.020129, R = 6.020129), monoisotopic = FALSE))

massShift_silac_13c15n_f_df<- as.data.frame(massShift(seq=X, label = "silac_13c15n", aaShift = c(K = 6.020129, R = 6.020129), monoisotopic = FALSE))

massShift_silac_13c15n_f_df<- as.data.frame(massShift(seq=X, label = "15n", aaShift = c(K = 6.020129, R = 6.020129), monoisotopic = FALSE))

###############################################################################################################
mswhimScores_df<-data.frame(mswhimScores(seq=X))


##################################################################################################################
mz_1<-as.data.frame(mz(X))
mz_2<-as.data.frame(mz(X, aaShift = c(K = 6.020129, R = 6.020129)))
mz_3<-as.data.frame(mz(X, label = "silac_13c", cysteins = 58.005479))

##################################################################################################################
#data(pepdata)
Pi_1<-as.data.frame(pI(seq= X,pKscale= "Bjellqvist"))

Pi_2<-as.data.frame(pI(seq=X,pKscale= "EMBOSS"))

pi_3<-as.data.frame(pI(seq= X,pKscale= "Murray"))

Pi_4<-as.data.frame(pI(seq= X,pKscale= "Sillero"))

Pi_5<-as.data.frame(pI(seq= X,pKscale= "Solomon"))

Pi_6<-as.data.frame(pI(seq= X,pKscale= "Stryer"))

Pi_7<-as.data.frame(pI(seq= X,pKscale= "Lehninger"))

Pi_8<-as.data.frame(pI(seq= X,pKscale= "Dawson"))

Pi_9<-as.data.frame(pI(seq= X,pKscale= "Rodwell"))

############################################################################################################
protFP_df<-as.data.frame(protFP(seq=X))
#############################################################################################################
stscales_df<-as.data.frame(stScales(seq=X))
#########################################################################################################
vhdScale_df<-as.data.frame(vhseScales(seq=X))
##########################################################################################################
zscale_df<- as.data.frame(zScales(seq=X))


#####################################################################################
df= cbind(boman_df,lengthpep_df,massShift_none_df,massShift_silac_13c_df,massShift_silac_13c_f_df,massShift_silac_13c15n_df,massShift_silac_13c15n_f_df,mz_1,mz_2,mz_3,
          Pi_1,Pi_2,pi_3,Pi_4,Pi_5,Pi_6,Pi_7,Pi_8,Pi_9)
write.csv(df, "Features.csv")
