# Supplementary material for: A deep learning based ensemble approach for protein allergen classification
Source: PeerJ Comput Sci. 2023 Oct 12;9:e1622. doi: 10.7717/peerj-cs.1622 (PMC10588724; doi:10.7717/peerj-cs.1622)
Supplement: Supplemental Information 2 [file peerj-cs-09-1622-s002.zip › CODE/Implementation_allergen.ipynb]

# %% [code]
import numpy as np
import pandas as pd
import matplotlib.pyplot as plt
import re

# %% [code]
from sklearn.ensemble import ExtraTreesClassifier
from sklearn.datasets import make_classification
from sklearn.model_selection import train_test_split

# %% [code]
data=pd.read_csv('DataFile.csv')
data.head()

# %% [code]
ltest=re.split(', |{|}|: ',data['Amino acid composition'][1])
print(ltest)
if('\'A\'' in ltest[1:len(x)-1]):
  print(True)
l2=[]
for x in ltest:
  if(~x[1:len(x)-1].isdigit()):
    print(x[1:len(x)-1])
    l2.append(x[1:len(x)-1])
l2

# %% [code]
data['Amino acid composition'].head()
dataAmino=pd.DataFrame()
#for x in data['Amino acid composition']:
dataAmino=pd.DataFrame.from_dict(data['Amino acid composition'])
#dataAmino=pd.DataFrame(data['Amino acid composition'])
dataAmino.head(5)

# %% [code]

l1=list(data['Amino acid composition'])
print(len(re.split(', ', l1[0])))
l2=re.split(', ', l1[0])
first=l2[0][1:]
last=l2[len(l2)-1][:len(l2[len(l2)-2])]
l2.pop(0)
l2.pop(len(l2)-1)
l2.append(first)
l2.append(last)
print(l2)
dictList=[]
for x in l2:
  print(x)
  dictList.append({re.split(': |\'| ',x)[1]:re.split(': |\'| ',x)[3]})
dictList

# %% [code]
l1=list(data['Amino acid composition'])
finalList=[]
for x in l1:
  l2=re.split(', ', l1[0])
  first=l2[0][1:]
  last=l2[len(l2)-1][:len(l2[len(l2)-2])]
  l2.pop(0)
  l2.pop(len(l2)-1)
  l2.append(first)
  l2.append(last)
  for x in l2:
    finalList.append({re.split(': |\'| ',x)[1]:re.split(': |\'| ',x)[3]})
finalList

# %% [code]
import string
acidVariants=set()
for x in finalList:
  for y in x.keys():
    acidVariants.add(str(y))
acidVariants

# %% [code]
acidVariants={'A','C','D','E','F','G','H','I','K','L','M','N','P','Q','R','S','T','V','W','Y'}
dataAmino=pd.DataFrame(columns=acidVariants)
dataAmino

# %% [code]
print(dataAmino.columns)
if('A' in dataAmino.columns):
  print(True)

# %% [code]
l1=list(data['Amino acid composition'])
for x in l1:
  l2=re.split(', |\'| |{|}', str(x))
  l3=[]
  for y in dataAmino.columns:
    if(y in l2):
      l3.append(l2[l2.index(y)+2])
    else:
      l3.append(0)
  dataAmino.loc[len(dataAmino)] = l3
  l3.clear()
dataAmino

# %% [code]
dataAmino.isnull().sum()

# %% [code]
ll=dataAmino.sum(axis=1)
for x in ll:
  if(x==0):
    print(True)
dataAmino2 = dataAmino.loc[dataAmino.sum(axis=1) != 0 ]
dataAmino2.describe()

# %% [code]
dataAmino2.to_csv('dataAmino2.csv')

# %% [code]
qqq=pd.read_csv('dataAmino2.csv')
qqq.describe()

# %% [code]
dataAmino=pd.DataFrame(finalList)
dataAmino.isnull().sum()

# %% [code]
# New Method:

data2=data.drop(['Hydrophobicity','Amino acid composition'],axis=1)
data2

# %% [code]
amino=pd.read_csv('dataAmino2.csv')
amino=amino.drop(amino.columns[[0]],axis=1)
amino

# %% [code]
result=pd.concat([data2,amino],axis=1)
result

# %% [code]
result.isnull().sum(axis=1)

# %% [code]
result2=result.dropna()
result2.isnull().sum(axis=1)

# %% [code]
result2

# %% [code]
result2.describe()

# %% [code]
result2.to_csv('result2.csv')

# %% [code]
qq=pd.read_csv('result2.csv')
qq

# %% [code]
halfData=data[['Sequence ID','Molecular weight','Isoelectric point']]
halfData

# %% [code]
result2=pd.concat([halfData,dataAmino],axis=1)
result2

# %% [code]
result2.isnull().sum(axis=0)

# %% [code]
#result3=result2.dropna()
result3.isnull().sum(axis=0)

# %% [code]
result3

# %% [code]
result3.to_csv('result3.csv')

# %% [code]
otherData=pd.read_csv('Non_allergen_R_Features_1_2.csv')
otherData

# %% [markdown]
# Complete Dataset analysis

# %% [code]
otherData2=pd.read_csv('allergen_R_Features_1_2.csv')
otherData2

# %% [code]
allData=pd.read_csv('allergen_128Features_Data.csv')
allData.head(5)

# %% [code]
x=allData.iloc[:,1:129]
x.head(5)

# %% [code]
from sklearn.preprocessing import StandardScaler
sc = StandardScaler()
x_scalled = sc.fit_transform(x)

# %% [code]
x_scalled.shape

# %% [code]
y = allData['Allergen'].values
y.shape

# %% [code]
dataScalled=np.concatenate((x_scalled, y.reshape(4854,1)), axis=1)
dataScalled.shape

# %% [code]
columnNames=list(allData.columns)
columnNames.pop(0)
columnNames

# %% [code]

a=pd.DataFrame(dataScalled,columns=columnNames)
a.head(10)

# %% [code]
from sklearn.model_selection import train_test_split
x_train, x_test, y_train, y_test = train_test_split(x_scalled, y, test_size=0.30, random_state=42)

# %% [code]
print(x_train.shape)
print(x_test.shape)
print(y_train.shape)
print(y_test.shape)

# %% [code]
import time

# %% [code]
from sklearn.linear_model import LogisticRegression
from sklearn.metrics import accuracy_score, confusion_matrix, classification_report
from sklearn import metrics
from sklearn.metrics import roc_curve
from sklearn.metrics import roc_auc_score
from sklearn.metrics import precision_recall_curve
from sklearn.metrics import auc
from matplotlib import pyplot

# %% [markdown]
## Logistic Regression

> Indented block


# %% [code]
st = time.time()

LR = LogisticRegression(C=0.5, penalty="l2", tol=0.001, solver="lbfgs",max_iter=300)
LR.fit(x_train, y_train)

et = time.time()
print('Execution time:', et-st, 'seconds')

# %% [code]
st = time.time()
YHatLR = LR.predict(x_test)
et = time.time()
print('Execution time:', et-st, 'seconds')

# %% [code]
print(classification_report(y_test, YHatLR))
print (round(accuracy_score(y_test, YHatLR)*100,2))
TN, FP, FN, TP = confusion_matrix(y_test, YHatLR).ravel()
print(TN, FP, FN, TP)
print("False Alarm Rate (FAR): ",end=" ")
print(FP/(TN+FP))
print("Specificity: ",end=" ")
print(TN/(TN+FP))
print("Matthews Correlation Coefficient (MCC): ",end=" ")
print(metrics.matthews_corrcoef(y_test, YHatLR))

# %% [code]
LR_auc = roc_auc_score(y_test, YHatLR)

print('LR: ROC AUC=%.3f' % (LR_auc))

LR_fpr, LR_tpr, _ = roc_curve(y_test, YHatLR)
print(LR_fpr, " ", LR_tpr)

# %% [code]
LR_precision, LR_recall, _ = precision_recall_curve(y_test, YHatLR)

LR_aucPR = auc(LR_recall, LR_precision)

print('LR: PR AUC=%.3f' % (LR_aucPR))
print(LR_precision," ", LR_recall)

# %% [markdown]
## KNN

# %% [code]
from sklearn import neighbors

# %% [code]
st = time.time()

knn = neighbors.KNeighborsClassifier(10, weights='distance')
knn.fit(x_train, y_train)

et = time.time()
print('Execution time:', et-st, 'seconds')

# %% [code]
st = time.time()
YHatknn = knn.predict(x_test)
et = time.time()
print('Execution time:', et-st, 'seconds')

# %% [code]
print(classification_report(y_test, YHatknn))
print (round(accuracy_score(y_test, YHatknn)*100,2))
TN, FP, FN, TP = confusion_matrix(y_test, YHatknn).ravel()
print(TN, FP, FN, TP)
print("False Alarm Rate (FAR): ",end=" ")
print(FP/(TN+FP))
print("Specificity: ",end=" ")
print(TN/(TN+FP))
print("Matthews Correlation Coefficient (MCC): ",end=" ")
print(metrics.matthews_corrcoef(y_test, YHatknn))

# %% [code]
LR_auc = roc_auc_score(y_test, YHatknn)

print('LR: ROC AUC=%.3f' % (LR_auc))

LR_fpr, LR_tpr, _ = roc_curve(y_test, YHatknn)
print(LR_fpr, " ", LR_tpr)

# %% [code]
LR_precision, LR_recall, _ = precision_recall_curve(y_test, YHatknn)

LR_aucPR = auc(LR_recall, LR_precision)

print('LR: PR AUC=%.3f' % (LR_aucPR))
print(LR_precision," ", LR_recall)

# %% [markdown]
## SVM

# %% [code]
from sklearn import svm

# %% [code]
k=['linear', 'poly', 'rbf']
for x in k:
  print(x,' Kernel')
  st = time.time()
  s = svm.SVC(kernel=x, C=0.5)
  s.fit(x_train, y_train)
  et = time.time()
  print('Execution time (Training):', et-st, 'seconds')
  st = time.time()
  YHatsvm = s.predict(x_test)
  et = time.time()
  print('Execution time (Testing):', et-st, 'seconds')
  print(classification_report(y_test, YHatsvm))
  print (round(accuracy_score(y_test, YHatsvm)*100,2))
  TN, FP, FN, TP = confusion_matrix(y_test, YHatsvm).ravel()
  print(TN, FP, FN, TP)
  print("False Alarm Rate (FAR): ",end=" ")
  print(FP/(TN+FP))
  print("Specificity: ",end=" ")
  print(TN/(TN+FP))
  print("Matthews Correlation Coefficient (MCC): ",end=" ")
  print(metrics.matthews_corrcoef(y_test, YHatsvm))
  svm_auc = roc_auc_score(y_test, YHatsvm)
  print('svm: ROC AUC=%.3f' % (LR_auc))
  svm_fpr, svm_tpr, _ = roc_curve(y_test, YHatsvm)
  print(svm_fpr, " ", svm_tpr)
  svm_precision, svm_recall, _ = precision_recall_curve(y_test, YHatsvm)
  svm_aucPR = auc(svm_recall, svm_precision)
  print('SVM: PR AUC=%.3f' % (svm_aucPR))
  print(svm_precision," ", svm_recall)


# %% [markdown]
## Random Forest

# %% [code]
from sklearn.ensemble import RandomForestClassifier

# %% [code]
## acc same for different criterions
size=[100,120,140,160]
for x in size:
  print(x,' size Criterion:::::::::::::::::')
  st = time.time()
  rf = RandomForestClassifier(n_estimators=x,criterion='gini')
  rf.fit(x_train, y_train)
  et = time.time()
  print('Execution time (Training):', et-st, 'seconds')
  st = time.time()
  YHatrf = rf.predict(x_test)
  et = time.time()
  print('Execution time (Testing):', et-st, 'seconds')
  print(classification_report(y_test, YHatrf))
  print (round(accuracy_score(y_test, YHatrf)*100,2))
  TN, FP, FN, TP = confusion_matrix(y_test, YHatrf).ravel()
  print(TN, FP, FN, TP)
  print("False Alarm Rate (FAR): ",end=" ")
  print(FP/(TN+FP))
  print("Specificity: ",end=" ")
  print(TN/(TN+FP))
  print("Matthews Correlation Coefficient (MCC): ",end=" ")
  print(metrics.matthews_corrcoef(y_test, YHatrf))
  rf_auc = roc_auc_score(y_test, YHatrf)
  print('RF: ROC AUC=%.3f' % (rf_auc))
  rf_fpr, rf_tpr, _ = roc_curve(y_test, YHatrf)
  print(rf_fpr, " ", rf_tpr)
  rf_precision, rf_recall, _ = precision_recall_curve(y_test, YHatrf)
  rf_aucPR = auc(rf_recall, rf_precision)
  print('RF: PR AUC=%.3f' % (rf_aucPR))
  print(rf_precision," ", rf_recall)


# %% [markdown]
## Adaboost

# %% [code]
from sklearn.ensemble import AdaBoostClassifier

# %% [code]
st = time.time()
ab = AdaBoostClassifier(n_estimators=100)
ab.fit(x_train, y_train)
et = time.time()
print('Execution time (Training):', et-st, 'seconds')
st = time.time()
YHatab = ab.predict(x_test)
et = time.time()
print('Execution time (Testing):', et-st, 'seconds')
print(classification_report(y_test, YHatab))
print (round(accuracy_score(y_test, YHatab)*100,2))
TN, FP, FN, TP = confusion_matrix(y_test, YHatab).ravel()
print(TN, FP, FN, TP)
print("False Alarm Rate (FAR): ",end=" ")
print(FP/(TN+FP))
print("Specificity: ",end=" ")
print(TN/(TN+FP))
print("Matthews Correlation Coefficient (MCC): ",end=" ")
print(metrics.matthews_corrcoef(y_test, YHatab))
ab_auc = roc_auc_score(y_test, YHatab)
print('Adaboost: ROC AUC=%.3f' % (ab_auc))
ab_fpr, ab_tpr, _ = roc_curve(y_test, YHatab)
print(ab_fpr, " ", ab_tpr)
ab_precision, ab_recall, _ = precision_recall_curve(y_test, YHatab)
ab_aucPR = auc(ab_recall, ab_precision)
print('Adaboost: PR AUC=%.3f' % (ab_aucPR))
print(ab_precision," ", ab_recall)

# %% [markdown]
## Gradient Boost

# %% [code]
from sklearn.ensemble import GradientBoostingClassifier

# %% [code]
st = time.time()
gb = GradientBoostingClassifier(n_estimators=100)
gb.fit(x_train, y_train)
et = time.time()
print('Execution time (Training):', et-st, 'seconds')
st = time.time()
YHatgb = gb.predict(x_test)
et = time.time()
print('Execution time (Testing):', et-st, 'seconds')
print(classification_report(y_test, YHatgb))
print (round(accuracy_score(y_test, YHatgb)*100,2))
TN, FP, FN, TP = confusion_matrix(y_test, YHatgb).ravel()
print(TN, FP, FN, TP)
print("False Alarm Rate (FAR): ",end=" ")
print(FP/(TN+FP))
print("Specificity: ",end=" ")
print(TN/(TN+FP))
print("Matthews Correlation Coefficient (MCC): ",end=" ")
print(metrics.matthews_corrcoef(y_test, YHatgb))
gb_auc = roc_auc_score(y_test, YHatgb)
print('Adaboost: ROC AUC=%.3f' % (gb_auc))
gb_fpr, gb_tpr, _ = roc_curve(y_test, YHatgb)
print(gb_fpr, " ", gb_tpr)
gb_precision, gb_recall, _ = precision_recall_curve(y_test, YHatgb)
gb_aucPR = auc(gb_recall, gb_precision)
print('Adaboost: PR AUC=%.3f' % (gb_aucPR))
print(gb_precision," ", gb_recall)

# %% [markdown]
## correlation

# %% [code]
corrData=a.corr()

corrData.iloc[128]

# %% [code]
columnNames=list(allData.columns)
columnNames.pop(0)
columnNames
selectedFeatures=[]
for i,x in enumerate(corrData.iloc[128]):
  if(abs(x)>0.2):
    selectedFeatures.append(columnNames[i])
selectedFeatures

# %% [markdown]
## MLP

# %% [code]
from sklearn.neural_network import MLPClassifier

# %% [code]

st = time.time()
mlp = MLPClassifier(hidden_layer_sizes=(128,90,60,40,30,20,14,9,6,3),activation='relu',solver='adam',random_state=0,max_iter=1000,learning_rate='adaptive')
mlp.fit(x_train, y_train)
et = time.time()
print('Execution time (Training):', et-st, 'seconds')
st = time.time()
YHatmlp = mlp.predict(x_test)
et = time.time()
print('Execution time (Testing):', et-st, 'seconds')
print(classification_report(y_test, YHatmlp))
print (round(accuracy_score(y_test, YHatmlp)*100,2))
TN, FP, FN, TP = confusion_matrix(y_test, YHatmlp).ravel()
print(TN, FP, FN, TP)
print("False Alarm Rate (FAR): ",end=" ")
print(FP/(TN+FP))
print("Specificity: ",end=" ")
print(TN/(TN+FP))
print("Matthews Correlation Coefficient (MCC): ",end=" ")
print(metrics.matthews_corrcoef(y_test, YHatmlp))
mlp_auc = roc_auc_score(y_test, YHatmlp)
print('Adaboost: ROC AUC=%.3f' % (mlp_auc))
mlp_fpr, mlp_tpr, _ = roc_curve(y_test, YHatmlp)
print(mlp_fpr, " ", mlp_tpr)
mlp_precision, mlp_recall, _ = precision_recall_curve(y_test, YHatmlp)
mlp_aucPR = auc(mlp_recall, mlp_precision)
print('Adaboost: PR AUC=%.3f' % (mlp_aucPR))
print(mlp_precision," ", mlp_recall)

# %% [markdown]
